# Supplementary material for: Genome surveillance by HUSH-mediated silencing of intronless mobile elements
Source: Nature. 2021 Nov 18;601(7893):440–5. doi: 10.1038/s41586-021-04228-1 (PMC8770142; doi:10.1038/s41586-021-04228-1)
Supplement: Supplementary file 4 — Resource table: Plasmids, oligonucleotides, sgRNAs and sequences used in the study. [file 41586_2021_4228_MOESM4_ESM.xlsx]

## Sheet: Plasmid list
No.	Plasmid name	Source	Insert	Insert source & details	Backbone	Type
1	pSpCas9(BB)−2A-Puro (PX459) V2.0	Addgene	-	-	Addgene #62988	non-viral plasmid
2	pU6-sgRNA EF1alpha-Puro-T2A-BFP	Addgene	-	-	Addgene #60955	lentiviral
3	pHRSIN-PSFFV-L1-iRFP-WPRE-pSV40-Blast (L1lenti)	this study	ORF1-P2A-iRFP*-ORF2	ORF1 and ORF2 sequences cloned from: L1-G418R (a gift from J. Wysocka)	pHRSIN-PSFFV-WPRE-pSV40-Blast	lentiviral
4	piggyBac-transposase expression plasmid; cat. no.PB210PA-1	System Biosciences	piggyBac transposase	-	-	non-viral plasmid
5	pB-CMVdox-L1-iRFP-pUb-loxP-tetR-loxP-IRES-Blast (L1pb)	this study	ORF1-P2A-iRFP*-ORF2	ORF1 and ORF2 sequences cloned from: L1-G418R (a gift from J. Wysocka)	pB-CMVdox-pUb-loxP-tetR-loxP-IRES-Blast	piggyBac transposon
6	pB-CMVdox-GFP-P2A-ORF1-pUb-loxP-tetR-loxP-IRES-Blast	this study	GFP-P2A-ORF1	ORF1 cloned from: L1-G418R (a gift from J. Wysocka)	pB-CMVdox-pUb-loxP-tetR-loxP-IRES-Blast	piggyBac transposon
7	pB-CMVdox-GFP-P2A-ORF2-pUb-loxP-tetR-loxP-IRES-Blast	this study	GFP-P2A-ORF2	ORF2 cloned from: L1-G418R (a gift from J. Wysocka)	pB-CMVdox-pUb-loxP-tetR-loxP-IRES-Blast	piggyBac transposon
8	pB-CMVdox-ORF1-P2A-iRFP-pUb-loxP-tetR-loxP-IRES-Blast	this study	ORF1-P2A-iRFP*	ORF1 cloned from: L1-G418R (a gift from J. Wysocka)	pB-CMVdox-pUb-loxP-tetR-loxP-IRES-Blast	piggyBac transposon
9	pB-CMVdox-ORF1-P2A-iRFP-ORF1-pUb-loxP-tetR-loxP-IRES-Blast (1xORF1)	this study	ORF1-P2A-iRFP*-ORF1	ORF1 cloned from: L1-G418R (a gift from J. Wysocka)	pB-CMVdox-pUb-loxP-tetR-loxP-IRES-Blast	piggyBac transposon
10	pB-CMVdox-ORF1-P2A-iRFP-3XORF1-pUb-loxP-tetR-loxP-IRES-Blast (3XORF1)	this study	ORF1-P2A-iRFP*-3XORF1	ORF1 cloned from: L1-G418R (a gift from J. Wysocka)	pB-CMVdox-pUb-loxP-tetR-loxP-IRES-Blast	piggyBac transposon
11	pB-CMVdox-ORF1-P2A-iRFP-4XORF1-pUb-loxP-tetR-loxP-IRES-Blast (4XORF1)	this study	ORF1-P2A-iRFP*-4XORF1	ORF1 cloned from: L1-G418R (a gift from J. Wysocka)	pB-CMVdox-pUb-loxP-tetR-loxP-IRES-Blast	piggyBac transposon
12	pCW57-Vpx-pGK-Hygro	this study	vpx	HIV2 ROD vpx (see sequence in 'Sequences tab')	pCW57-pGK-Hygro (Addgene #80922)	lentiviral
13	pHRSIN-PSFFV-mCherry-TASOR-WPRE-pGK-Puro	Lehner lab	mCherry-TASOR	-	pHRSIN-PSFFV-WPRE-pGK-Puro	lentiviral
14	pHRSIN-PSFFV-mCherry-WPRE	Lehner lab	mCherry	-	pHRSIN-PSFFV-WPRE	lentiviral
15	pHRSIN-PSFFV-GFP*-(-1)-ATGless-iRFP-pSV40-Blast	this study	GFP*-(-1)-ATGless-iRFP	-	pHRSIN-PSFFV-WPRE-pSV40-Blast	lentiviral
16	pHRSIN-PSFFV-GFP*-(-1)-ATGless-Cas9-pSV40-Blast	this study	GFP*-(-1)-ATGless-Cas9	-	pHRSIN-PSFFV-WPRE-pSV40-Blast	lentiviral
17	pHRSIN-PSFFV-GFP*-(-1)-ATGless-Luc-iRFP-mCherry-pSV40-Blast	this study	GFP*-(-1)-ATGless-Luc-iRFP-mCherry	firefly luciferase (Lehner lab) + iRFP + mCherry	pHRSIN-PSFFV-WPRE-pSV40-Blast	lentiviral
18	pHRSIN-PSFFV-GFP*-(-1)-ATGless-TASOR2-pSV40-Blast	this study	GFP*-(-1)-ATGless-TASOR2	TASOR2/FAM208B cds (Kazusa: ORK11797)	pHRSIN-PSFFV-WPRE-pSV40-Blast	lentiviral
19	pHRSIN-PSFFV-GFP*-(-1)-ATGless-CIT-pSV40-Blast	this study	GFP*-(-1)-ATGless-CIT	a fragment of CIT-203 cDNA	pHRSIN-PSFFV-WPRE-pSV40-Blast	lentiviral
20	pHRSIN-PSFFV-GFP*-(-1)-ATGless-RPRD2-pSV40-Blast	this study	GFP*-(-1)-ATGless-RPRD2	RPRD2-202 cds	pHRSIN-PSFFV-WPRE-pSV40-Blast	lentiviral
21	pHRSIN-PSFFV-GFP*-(-1)-ATGless-KDM5C-pSV40-Blast	this study	GFP*-(-1)-ATGless-KDM5C	KDM5C-204 cds	pHRSIN-PSFFV-WPRE-pSV40-Blast	lentiviral
22	pHRSIN-PSFFV-GFP*-(-1)-ATGless-ELL2P3-pSV40-Blast	this study	GFP*-(-1)-ATGless-ELL2P3	ELLP2P3 pseudogene	pHRSIN-PSFFV-WPRE-pSV40-Blast	lentiviral
23	pHRSIN-PSFFV-GFP*-(-1)-ATGless-ORF2-pSV40-Blast	this study	GFP*-(-1)-ATGless-ORF2	ORF2 cloned from: L1-G418R (a gift from J. Wysocka)	pHRSIN-PSFFV-WPRE-pSV40-Blast	lentiviral
24	pHRSIN-PSFFV-GFP*-(-1)-Npc1-pSV40-Blast	this study	GFP*-(-1)-Npc1	mouse Npc1 amplified from addgene plasmid: #53523	pHRSIN-PSFFV-WPRE-pSV40-Blast	lentiviral
25	pHRSIN-PSFFV-GFP*-(-1)-Luciferase-pSV40-Blast	this study	GFP*-(-1)-ATGless-Luciferase	firefly luciferase (Lehner lab)	pHRSIN-PSFFV-WPRE-pSV40-Blast	lentiviral
26	pHRSIN-PSFFV-GFP*-(-1)-TBET-pSV40-Blast	this study	GFP*-(-1)-TBET	TBET	pHRSIN-PSFFV-WPRE-pSV40-Blast	lentiviral
27	pHRSIN-PSFFV-GFP*-(-1)-VPS13C-pSV40-Blast	this study	GFP*-(-1)-ATGless-VPS13C	VPS13C (1-5749); amplified from addgene plasmid: #118760	pHRSIN-PSFFV-WPRE-pSV40-Blast	lentiviral
28	pHRSIN-PSFFV-GFP*-(-1)-ORF70-pSV40-Blast	this study	GFP*-(-1)-ORF70	KSHV ORF70 (Lehner lab)	pHRSIN-PSFFV-WPRE-pSV40-Blast	lentiviral
29	pHRSIN-PSFFV-GFP*-(-1)-MOV10-pSV40-Blast	this study	GFP*-(-1)-MOV10	MOV10 amplified from addgene plasmid: #10977	pHRSIN-PSFFV-WPRE-pSV40-Blast	lentiviral
30	pHRSIN-PSFFV-GFP*-(-1)-ATGless-syntheticORF2-pSV40-Blast	this study	GFP*-(-1)-ATGless-syntheticORF2	ORF2 cloned from: (opt)-L1 (a gift from J. Wysocka)	pHRSIN-PSFFV-WPRE-pSV40-Blast	lentiviral
31	pHRSIN-PSFFV-GFP*-(-1)-ATGless-reverse complement ORF2-pSV40-Blast	this study	GFP*-(-1)-ATGless-reverse complement ORF2	reverse complement ORF2 (Δ2x putative PAS)	pHRSIN-PSFFV-WPRE-pSV40-Blast	lentiviral
32	pHRSIN-PSFFV-GFP*-(-1)-ATGless-ORF2(1-960)-pSV40-Blast	this study	~1kb fragment from ORF2	1-960 bp from ORF2	pHRSIN-PSFFV-WPRE-pSV40-Blast	lentiviral
33	pHRSIN-PSFFV-GFP*-(-1)-ATGless-ORF2(961-1921)-pSV40-Blast	this study	~1kb fragment from ORF2	961-1921 bp from ORF2	pHRSIN-PSFFV-WPRE-pSV40-Blast	lentiviral
34	pHRSIN-PSFFV-GFP*-(-1)-ATGless-ORF2(1922-2882)-pSV40-Blast	this study	~1kb fragment from ORF2	1921-2882 bp from ORF2	pHRSIN-PSFFV-WPRE-pSV40-Blast	lentiviral
35	pHRSIN-PSFFV-GFP*-(-1)-ATGless-ORF2(2883-3828)-pSV40-Blast	this study	~1kb fragment from ORF2	2883-3828 bp from ORF2	pHRSIN-PSFFV-WPRE-pSV40-Blast	lentiviral
36	pHRSIN-PSFFV-GFP*-(-1)-ATGless-ORF2(1-960)-pSV40-Blast	this study	Δ~1kb fragment from ORF2	Δ1-960 bp from ORF2	pHRSIN-PSFFV-WPRE-pSV40-Blast	lentiviral
37	pHRSIN-PSFFV-GFP*-(-1)-ATGless-ORF2(960-1921)-pSV40-Blast	this study	Δ~1kb fragment from ORF2	Δ960-1921 bp from ORF2	pHRSIN-PSFFV-WPRE-pSV40-Blast	lentiviral
38	pHRSIN-PSFFV-GFP*-(-1)-ATGless-ORF2(1921-2882)-pSV40-Blast	this study	Δ~1kb fragment from ORF2	Δ1921-2882 bp from ORF2	pHRSIN-PSFFV-WPRE-pSV40-Blast	lentiviral
39	pHRSIN-PSFFV-GFP*-(-1)-ATGless-ORF2(2882-3828)-pSV40-Blast	this study	Δ~1kb fragment from ORF2	Δ2882-3828 bp from ORF2	pHRSIN-PSFFV-WPRE-pSV40-Blast	lentiviral
40	pHRSIN-PSFFV-GFP*-(-1)-ATGless-Xist (1kb)-pSV40-Blast	this study	GFP*-(-1)-ATGless-Xist (1kb)	1-950 nt from Xist-204	pHRSIN-PSFFV-WPRE-pSV40-Blast	lentiviral
41	pHRSIN-PSFFV-GFP*-(-1)-ATGless-reverse complement-Xist (1kb)-pSV40-Blast	this study	GFP*-(-1)-ATGless-reverse complement Xist (1kb)	reverse complement 1-950 nt from Xist-204	pHRSIN-PSFFV-WPRE-pSV40-Blast	lentiviral
42	pHRSIN-PSFFV-GFP*-(-1)-ATGless-TXNL1P1-pSV40-Blast	this study	GFP*-(-1)-ATGless-TXNL1P1	TXNL1P1 pseudogene	pHRSIN-PSFFV-WPRE-pSV40-Blast	lentiviral
43	pHRSIN-PSFFV-GFP*-(-1)-ATGless-no insert-pSV40-Blast	this study	GFP*-(-1)-ATGless-no insert	-	pHRSIN-PSFFV-WPRE-pSV40-Blast	lentiviral
44	pHR-SFFV-KRAB-dCas9-P2A-mCherry	Addgene (#60954)	KRAB-dCas9-P2A-mCherry	-	pHR-SFFV-KRAB-dCas9-P2A-mCherry (Addgene #60954)	lentiviral
45	pHRSIN-L1-iRFP-WPRE-pGK-Puro (promoter-less)	this study	ORF1-P2A-iRFP-ORF2	ORF1 and ORF2 sequences cloned from: L1-G418R (a gift from J. Wysocka)	pHRSIN-WPRE-pGK-Puro	lentiviral
46	pHRSIN-PSFFV-L1-iRFP-WPRE-pGK-Puro	this study	ORF1-P2A-iRFP-ORF2	ORF1 and ORF2 sequences cloned from: L1-G418R (a gift from J. Wysocka)	pHRSIN-PSFFV-WPRE-pGK-Puro	lentiviral
47	pcDNA3.1-PCMV-GFP-pSV40-G418	this study	GFP	-	pcDNA3.1(+)	non-viral plasmid
48	pcDNA3.1-PCMV-GFP*-(-1)-ATGless-ORF2-pSV40-G419	this study	GFP*-(-1)-ATGless	-	pcDNA3.1(+)	non-viral plasmid
49	pB-CMVdox-HBBcds-P2A-iRFP*-ORF2-pUb-loxP-tetR-loxP-IRES-Blast	this study	HBBcds-P2A-iRFP*-ORF2	HBBcds=HBB coding sequence	pB-CMVdox-pUb-loxP-tetR-loxP-IRES-Blast	piggyBac transposon
50	pB-CMVdox-HBBcds-P2A-iRFP-pUb-loxP-tetR-loxP-IRES-Blast	this study	HBBcds-P2A-iRFP	HBBcds=HBB coding sequence	pB-CMVdox-pUb-loxP-tetR-loxP-IRES-Blast	piggyBac transposon
51	pB-CMVdox-HBBgenomic-P2A-iRFP*-ORF2-pUb-loxP-tetR-loxP-IRES-Blast	this study	HBBgenomic-P2A-iRFP*-ORF2	HBBgenomic=CDS+(IVS1+IVS2) (see sequence in 'Sequences' tab	pB-CMVdox-pUb-loxP-tetR-loxP-IRES-Blast	piggyBac transposon
52	pB-CMVdox-HBBgenomic-P2A-iRFP-pUb-loxP-tetR-loxP-IRES-Blast	this study	HBBgenomic-P2A-iRFP*	HBBgenomic=CDS+(IVS1+IVS2) (see sequence in 'Sequences' tab)	pB-CMVdox-pUb-loxP-tetR-loxP-IRES-Blast	piggyBac transposon
53	pB-CMVdox-HBBcds-P2A-iRFP*-Cas9-pUb-loxP-tetR-loxP-IRES-Blast	this study	HBBcds-P2A-iRFP*-Cas9	HBBcds=HBB coding sequence	pB-CMVdox-pUb-loxP-tetR-loxP-IRES-Blast	piggyBac transposon
54	pB-CMVdox-HBBgenomic-P2A-iRFP*-Cas9-pUb-loxP-tetR-loxP-IRES-Blast	this study	HBBgenomic-P2A-iRFP*-Cas9	HBBgenomic=CDS+(IVS1+IVS2) (see sequence in 'Sequences' tab)	pB-CMVdox-pUb-loxP-tetR-loxP-IRES-Blast	piggyBac transposon
55	pB-CMVdox-HBBcds-P2A-iRFP*(HBB IVS2)-ORF2-pUb-loxP-tetR-loxP-IRES-Blast	this study	HBBcds-P2A-iRFP*(HBB IVS2)-ORF2	HBBcds-P2A-iRFP-ORF2; HBB IVS2 cloned at SbfI site withi iRFP	pB-CMVdox-pUb-loxP-tetR-loxP-IRES-Blast	piggyBac transposon
56	pB-CMVdox-iRFP*-ORF2-pUb-loxP-tetR-loxP-IRES-Blast	this study	iRFP*-ORF2	-	pB-CMVdox-pUb-loxP-tetR-loxP-IRES-Blast	piggyBac transposon
57	pB-CMVdox-iRFP*-reverse complement-ORF2-pUb-loxP-tetR-loxP-IRES-Blast	this study	iRFP*-reverse complement ORF2	reverse complement ORF2 (Δ2x putative PAS)	pB-CMVdox-pUb-loxP-tetR-loxP-IRES-Blast	piggyBac transposon
58	pB-CMVdox-iRFP*(HBB IVS2)-ORF2-pUb-loxP-tetR-loxP-IRES-Blast	this study	iRFP*(HBB IVS2)-ORF2	HBB IVS2 cloned at SbfI site within iRFP	pB-CMVdox-pUb-loxP-tetR-loxP-IRES-Blast	piggyBac transposon
59	pB-CMVdox-iRFP*-ORF2(5'HBB IVS2)-pUb-loxP-tetR-loxP-IRES-Blast	this study	iRFP*-ORF2-(5'HBB IVS2)	HBB IVS2 cloned at BglII site within ORF2	pB-CMVdox-pUb-loxP-tetR-loxP-IRES-Blast	piggyBac transposon
60	pB-CMVdox-iRFP*-ORF2(3'HBB IVS2)-pUb-loxP-tetR-loxP-IRES-Blast	this study	iRFP*-ORF2-(3'HBB IVS2)	HBB IVS2 cloned at BsrGI site within ORF2	pB-CMVdox-pUb-loxP-tetR-loxP-IRES-Blast	piggyBac transposon
61	pB-CMVdox-iRFP*-ORF2(5'antisense GFP)-pUb-loxP-tetR-loxP-IRES-Blast	this study	iRFP*-ORF2-(5'HBB IVS2)	antisenseGFP cloned at BglII site within ORF2	pB-CMVdox-pUb-loxP-tetR-loxP-IRES-Blast	piggyBac transposon
62	pB-CMVdox-iRFP*-ORF2(3'antisense GFP)-pUb-loxP-tetR-loxP-IRES-Blast	this study	iRFP*-ORF2-(3'HBB IVS2)	antisenseGFP cloned at BsrGI site within ORF2	pB-CMVdox-pUb-loxP-tetR-loxP-IRES-Blast	piggyBac transposon
63	pB-CMVdox-iRFP*-ORF2(5'HBB2 IVS2; 3'HBB IVS2)-pUb-loxP-tet-loxP-IRES-Blast	this study	iRFP*-ORF2-(5'HBB IVS2; 3'HBB IVS2)	HBB2 IVS2 cloned at BglII and BsrGI within ORF2	pB-CMVdox-pUb-loxP-tetR-loxP-IRES-Blast	piggyBac transposon
64	pB-CMVdox-iRFP*-ORF2(5'EEF1A1 IVS1)-pUb-loxP-tetR-loxP-IRES-Blast	this study	iRFP*-ORF2-(5'EEF1A1 IVS1)	EEF1A1 IVS1 cloned at BglII site within ORF2	pB-CMVdox-pUb-loxP-tetR-loxP-IRES-Blast	piggyBac transposon
65	pB-CMVdox-iRFP*-ORF2(5'NXF1 IVS16)-pUb-loxP-tetR-loxP-IRES-Blast	this study	iRFP*-ORF2-(5'NXF1 IVS16)	NXF1 IVS16 cloned at BglII site within ORF2	pB-CMVdox-pUb-loxP-tetR-loxP-IRES-Blast	piggyBac transposon
66	pB-CMVdox-iRFP*-ORF2(5'SMC5 IVS6)-pUb-loxP-tetR-loxP-IRES-Blast	this study	iRFP*-ORF2-(5'SMC5 IVS6)	SMC5 IVS16 cloned at BglII site within ORF2	pB-CMVdox-pUb-loxP-tetR-loxP-IRES-Blast	piggyBac transposon
67	pB-CMVdox-iRFP*-ORF2(5'BFP)-pUb-loxP-tetR-loxP-IRES-Blast	this study	iRFP*-ORF2-(5'BFP)	BFP cloned at BglII site within ORF2	pB-CMVdox-pUb-loxP-tetR-loxP-IRES-Blast	piggyBac transposon
68	pB-CMVdox-iRFP*-ORF2(5'RPRD2 1kb)-pUb-loxP-tetR-loxP-IRES-Blast	this study	iRFP*-ORF2-(5'RPRD2 1kb)	(3403-4386 nt) of RPRD2-202cds cloned at BglII site within ORF2	pB-CMVdox-pUb-loxP-tetR-loxP-IRES-Blast	piggyBac transposon
69	pB-CMVdox-iRFP*-ORF2(5'ACTB IVS3)-pUb-loxP-tetR-loxP-IRES-Blast	this study	iRFP*-ORF2-(5'ACTB IVS3)	ACTB IVS3 cloned at BglII site within ORF2	pB-CMVdox-pUb-loxP-tetR-loxP-IRES-Blast	piggyBac transposon
70	pHRSIN-PSFFV-Cre-IRES-mCherry-pGK-Hygro	this study	Cre-IRES-mCherry	Cre recombinase	pHRSIN-PSFFV-Cre-pGK-Hygro	lentiviral
71	pB-CMVdox-iRFP*-ORF2(5'artificial intron)-pUb-loxP-tetR-loxP-IRES-Blast	this study	iRFP*-ORF2-(5'short, chimeric intron)	short, chimeric intron (see sequence in 'Sequences' tab) cloned at BglII site within ORF2	pB-CMVdox-pUb-loxP-tetR-loxP-IRES-Blast	piggyBac transposon
72	pB-EF1a-iRFP*-ORF2-pUb-Blast	this study	iRFP*-ORF2	-	pB-CMVdox-pUb-loxP-tetR-loxP-IRES-Blast	piggyBac transposon
73	pB-EF1a-iRFP*-ORF2(5'-loxP-HBB IVS2-loxP)-pUb-Blast	this study	iRFP*-ORF2 (5'-loxP-HBB IVS2-loxP)	HBB IVS2 flanked by loxP sites cloned at BglII site within ORF2	pB-CMVdox-pUb-loxP-tetR-loxP-IRES-Blast	piggyBac transposon
74	pB-CMVdox-iRFP*-ORF2(5'HBB IVS2 mut 1)-pUb-loxP-tetR-loxP-IRES-Blast	this study	iRFP*-ORF2-(5'HBB IVS2) - mutant no. 1	HBB IVS2 with indicated mutations in Ext.Fig6A	pB-CMVdox-pUb-loxP-tetR-loxP-IRES-Blast	piggyBac transposon
75	pB-CMVdox-iRFP*-ORF2(5'HBB IVS2 mut 2)-pUb-loxP-tetR-loxP-IRES-Blast	this study	iRFP*-ORF2-(5'HBB IVS2) - mutant no. 2	HBB IVS2 with indicated mutations in Ext.Fig6A	pB-CMVdox-pUb-loxP-tetR-loxP-IRES-Blast	piggyBac transposon
76	pB-CMVdox-iRFP*-ORF2(5'HBB IVS2 3'ss mut)-pUb-loxP-tetR-loxP-IRES-Blast	this study	iRFP*-ORF2-(5'HBB IVS2) - 3'ss mutant	HBB IVS2 with indicated mutations in Ext.Fig6A	pB-CMVdox-pUb-loxP-tetR-loxP-IRES-Blast	piggyBac transposon
77	pB-CMVdox-iRFP*-ORF2(5'HBB IVS2 Δ60 mut)-pUb-loxP-tetR-loxP-IRES-Blast	this study	iRFP*-ORF2-(5'HBB IVS2) - Δ60nt mutant	HBB IVS2 with indicated mutations in Ext.Fig6A	pB-CMVdox-pUb-loxP-tetR-loxP-IRES-Blast	piggyBac transposon
78	pHRSIN-as(PSFFV-GFP*-SV40pA)-pSV40-Blast	this study	antisense cassette PSFFV-GFP*-SV40pA	antisense GFP expression cassette	pHRSIN-PSFFV-WPRE-pSV40-Blast	lentiviral
79	pHRSIN-as(PSFFV-GFP*-(-1)-ATGless-ORF2-SV40pA)-pSV40-Blast	this study	antisense cassette PSFFV-GFP*ORF2-SV40pA	antisense GFP*(-1)-ATGless-ORF2 expression cassette	pHRSIN-PSFFV-WPRE-pSV40-Blast	lentiviral
80	pHRSIN-as(PSFFV-GFP*-(-1)-ATGless-ORF2-(5'HBB IVS2)-SV40pA)-pSV40-Blast	this study	antisense cassette PSFFV-GFP*-ORF2(5'HBB IVS2)-SV40pA	as in no. 66 but HBB IVS2 cloned at BglII site within ORF2	pHRSIN-PSFFV-WPRE-pSV40-Blast	lentiviral
81	pB-CMVdox-iRFP*-ORF2(5'short spliced stuffer)-pUb-loxP-tetR-loxP-IRES-Blast	this study	iRFP*-ORF2-(5'short spliced stuffer)	short spliced stuffer (see sequence in sequences tab)	pB-CMVdox-pUb-loxP-tetR-loxP-IRES-Blast	piggyBac transposon
82	pB-CMVdox-iRFP*-ORF2(5'RPRD2 spliced stuffer)-pUb-loxP-tetR-loxP-IRES-Blast	this study	iRFP*-ORF2-(5'ss-RPRD2+60nt from HBB2 IVS2)	(3403-4386 nt) of RPRD2-202cds cloned at BglII site within ORF2: flanked by 5'ss at 5'end and by 60nt from HBB IVS2 at 3'end	pB-CMVdox-pUb-loxP-tetR-loxP-IRES-Blast	piggyBac transposon
83	pCMVΔR8.9	Lehner lab	packaging plasmid for lentivirus production	-	-	packaging plasmid for lentivirus production
84	pMD2.G	Lehner lab	pakcaging plasmid for lentivirus production	-	-	packaging plasmid for lentivirus production
85	pB-CMVdox-ORF1-P2A-GFP-pUb-loxP-tetR-loxP-IRES-Blast	this study	ORF1-P2A-GFP	ORF1 cloned from: L1-G418R (a gift from J. Wysocka)	pB-CMVdox-pUb-loxP-tetR-loxP-IRES-Blast	piggyBac transposon
86	pB-CMVdox-ORF2-P2A-GFP-pUb-loxP-tetR-loxP-IRES-Blast	this study	ORF2-P2A-GFP	ORF2 cloned from: L1-G418R (a gift from J. Wysocka)	pB-CMVdox-pUb-loxP-tetR-loxP-IRES-Blast	piggyBac transposon

## Sheet: sgRNA target sequences
CRISPR/Cas9 KO
Target gene	sgRNA no.	targeting sequence (5'-3')
TASOR	sgRNA1	GTTGCAGCCTTTATGAAGTTG
	sgRNA2	GGTTTCCTTATAAAACAGTGC
SETDB1	sgRNA1	TGGATGCATCATCAAAGAGT
	sgRNA2	AACTCTTTGATGATGCATCC
	sgRNA3	GCTCTGAGGACGAATCTTCC
	sgRNA4	CAGAACTCCAAAAGACCAGA
HA knock-in by CRISPR/Cas9
Target gene	sgRNA for HA KI	targeting sequence (5'-3')
TASOR	sgRNA	CACAGCAGTCGCCATCGCGC
PPHLN	sgRNA	CTGAGCAGAAAAATCTAAAA
TAF7 promoter deletion
Target locus	sgRNA for promoter cut out	targeting sequence (5'-3')
TAF7	sgRNA1	AGAGGCACAATTCCCCTACA
	sgRNA2	CAGCGCGAAATCTTGCCGAG
CRISPRi (Extended data Fig. 2d, right panel)
TASOR	sgRNA for CRISPRi	GTCGGAGCCGCTCCTCCCTC

## Sheet: Primers
Experiment	Primer set	Sequence 5'-3'	Comment
ChIP-qPCR	iRFP set 2	CCAGACCTCAATCCGGTCAC
		ATCGAGATCGACATCGTGCC
	iRFP set 4	TGATCTATCGCTTCGCCTCC
		TGATATCGGGAATGATCCGTAC
	iRFP set 3 (P2A-iRFP)	CGACGTGGAAGAGAATCCCG
		TGAGTTCGGGAAGGTTGTCG
	TAF7	CTCCAGGAATGTCTGGTCAC
		CTTGATGCTGGGTCTCATCT
RIP-qPCR	iRFP set 3 (P2A-iRFP)	CGACGTGGAAGAGAATCCCG	same as for ChIP-qPCR and RT-qPCR
		TGAGTTCGGGAAGGTTGTCG
	ACTB	TCGTGTGACAAGGCCATGAG
		TTGGGATGGGGAGTCTGTTC
	L1Hs ORF1	TAACCAATACAGAGAAGTGC
		GATAATATCCTGCAGAGTGT
RT-qPCR	iRFP set 3 (P2A-iRFP)	CGACGTGGAAGAGAATCCCG	same as for RIP-qPCR and RT-qPCR
		TGAGTTCGGGAAGGTTGTCG
	ACTB	GAGGCACTCTTCCAGCCTT
		AAGGTAGTTTCGTGGATGCC
	GAPDH	GAAATCCCATCACCATCTTC
		GAGCCCCAGCCTTCTCATG
	TAF7	CTCCAGGAATGTCTGGTCAC	same as for ChIP-qPCR
		CTTGATGCTGGGTCTCATCT
Splicing validation	introns at ORF2 5'	GCCAAGCCTGCGAGCTAGTCGCCCAGGTTC	also used to verify intron removal by Cre
		GTCTGTTTTATCAGAGACTAGGATTGCAACCCC
	intron at ORF2 3'	CCATCGTCTCAGCCCAAAATCTCCTTAAGCTGATA
		TTCAAGCGTAATCTGGAACATCGTATGGGTAATTC
Genomic PCR of TAF7 promoter region	TAF7	TCTGTTTACATTTACATCTAAATCAAGCA
		ATTCTTCCTGCCGCTTGGCAGAGTGATC
Validation of PPHLN1 HA knock-in	PPHLN locus	CTTCATTAGAAAAGTCTATACAGTTTGCATTGAGG	also used for sequencing PCR products
		TTGTCAACTATCATAAAGTATTTCTCTGCATCAC
RT-PCR on GFP lentiviral reporters	GFP-WPRE	ATCATGGCCGACAAGCAGAA
		AAGGAAGGTCCGCTGGATTG
Northern blot	primers to generate iRFP probe	GCGGAAGGCTCCGTCG
		AATTAATACGACTCACTATAGGGAGA GTCCTTTCGCATCGTGAAGCCGA
	primers to generate ACTB probe	CCGCCGCCAGCTCACCATGGA
		AATTAATACGACTCACTATAGGGAGA CAGACGCAGGATGGCATGG
