# Supplementary material for: Genome surveillance by HUSH-mediated silencing of intronless mobile elements
Source: Nature. 2021 Nov 18;601(7893):440–5. doi: 10.1038/s41586-021-04228-1 (PMC8770142; doi:10.1038/s41586-021-04228-1)
Supplement: Supplementary file 5 — Source Data Fig. 2 [file 41586_2021_4228_MOESM5_ESM.xlsx]

## Sheet: Figure 2d
annotation	observed	expected	fold	pvalue	qvalue
LINE	19962368	6.7008e+06	2.9791	0.0001	0.00016
SINE	2087385	4.08103e+06	0.5115	0.0001	0.00016
LTR	1184090	2.77354e+06	0.4269	0.0001	0.00016
DNA	882720	1.06186e+06	0.8313	0.0001	0.00016
Simple_repeat	112504	363873	0.3092	0.0001	0.00016
Satellite	40224	120604	0.3335	0.0001	0.00016
Low_complexity	20487	61347.5	0.334	0.0001	0.00016
Retroposon	31696	44179.2	0.7174	0.0435	0.058
RNA	693	1158.88	0.5983	0.1664	0.17749
Unknown	1101	7729.53	0.1426	0.0001	0.00016
