# Supplementary material for: Genome surveillance by HUSH-mediated silencing of intronless mobile elements
Source: Nature. 2021 Nov 18;601(7893):440–5. doi: 10.1038/s41586-021-04228-1 (PMC8770142; doi:10.1038/s41586-021-04228-1)
Supplement: Supplementary file 6 — Source Data Extended Data Fig. 2 [file 41586_2021_4228_MOESM6_ESM.xlsx]

## Sheet: Extended Data Figure 2g
	Insert length	HUSH-mediated repression
RPRD2	4.3	16.6
FAM208B	7.3	13
ORF2	3.8	14
Cas9	4.1	11
optORF2	3.8	9.1
CIT	2.5	7
ELL2P3	1.6	5.6
Luc-iRFP-mCherry	3.3	3
KDM5C	4.7	3.4
NPC1	3.8	2
TXNL1P1	0.5	1.5
XIST	1	1
empty	0	1
iRFP	0.9	1.2
ORF70	1	1.1
VPS13C	5.7	14.2
Luciferase	1.6	2.4
Tbet	1.6	1.3
MOV	3	1.5
Xist_reverse complement	1	1.4
ORF2_reverse complement	3.8	1.5
