# Supplementary material for: Genome surveillance by HUSH-mediated silencing of intronless mobile elements
Source: Nature. 2021 Nov 18;601(7893):440–5. doi: 10.1038/s41586-021-04228-1 (PMC8770142; doi:10.1038/s41586-021-04228-1)
Supplement: Supplementary file 7 — Source Data Extended Data Fig. 3 [file 41586_2021_4228_MOESM7_ESM.xlsx]

## Sheet: Extended Data Figure 3a&c
						HUSH-mediated repression
cDNA/insert	% AT within the insert sequence	% A within the insert sequence	% T within the insert sequence	%G within the insert sequence	% C within the insert sequence	>3.5kb	3.5-1.5kb	>1.5kb
RPRD2	49.2	26.9	22	21.7	29	16.6
FAM208B	57	32	25	21.4	22	13
ORF2	61.2	40.8	20	17.3	21.6	14
Cas9	44	28.54	16	28.12	27.8	11
optORF2	41	27.3	14	27	32	9.1
ELL2P3	62.3	36	26	17.67	20		5.6
Luc-iRFP-mCherry	52	24.5	27.3	26.9	21.3		3
KDM5C	41	22.9	19	30.8	28	3.4
NPC1	49	22.8	26	25.11	26	2
TXNL1P1	66	38.2	28	17.15	17			1.5
XIST	58.6	18.65	40	19.79	22			1
iRFP	37	17.8	18.4	29.3	34.6			1.2
CIT	51	30	20.9	27.8	21		7
ORF70	48.2	21.3	26.9	28.2	23.6			1.1
VPS13C	66.2	33.4	28.3	20.4	17.9	14.2
Luciferase	55	28.9	26.1	23.9	21		2.4
Tbet	63	19.3	17.7	29.9	33.1		1.3
MOV	42.8	22.4	20.4	27.8	29.5		1.5
Xist_reverse complemented	58.6	39	18.65	21.7	19.79			1.4
ORF2_reverse complemented	61.2	20.1	40.8	21.7	17.3	1.5
p-value correlation	A	T	G	C
>3.5 kb	0.017	0.3289	0.1697	0.947
1.5-3.5kb	0.0647	0.6664	0.686	0.3458
<1.5kb	0.0356	0.3647	0.458	0.4256

## Sheet: Extended Data Figure 3h
	gMFI TASOR KO vs WT
	empty	+ORF2	+1xORF1	+3xORF1	+4xORF1
exp1	0.8	32.4	1.5	16.1	20.2
exp2	0.9	28	1.8	11.2	23.3
exp3	0.8	36.7	1.5	12.9	22.3
		95.00% CI of diff.	Adjusted P Value
	empty vs. +1xORF1	-6.600 to 5.067	>0.999999
	empty vs. +3xORF1	-18.40 to -6.733	0.000261
	empty vs. +4xORF1	-26.93 to -15.27	3e-06
	empty vs. +ORF2	-37.37 to -25.70	<0.000001
