# Supplementary material for: Genome surveillance by HUSH-mediated silencing of intronless mobile elements
Source: Nature. 2021 Nov 18;601(7893):440–5. doi: 10.1038/s41586-021-04228-1 (PMC8770142; doi:10.1038/s41586-021-04228-1)
Supplement: Supplementary file 8 — Source Data Extended Data Fig. 5 [file 41586_2021_4228_MOESM8_ESM.xlsx]

## Sheet: Extended Data Figure 5c
annotation	observed	expected	fold	pvalue	qvalue
LINE	16178525	5.04739e+06	3.2053	0.0001	0.00016
SINE	1426832	2.99194e+06	0.4769	0.0001	0.00016
LTR	784768	2.08012e+06	0.3773	0.0001	0.00016
DNA	610070	796577	0.7659	0.0001	0.00016
Simple_repeat	78185	270030	0.2895	0.0001	0.00016
Satellite	26169	85107.2	0.3075	0.0001	0.00016
Low_complexity	13368	45315.9	0.295	0.0001	0.00016
Retroposon	19745	32450.5	0.6085	0.0165	0.024
RNA	234	868.279	0.2703	0.0361	0.048133
Unknown	579	5847.61	0.0992	0.0001	0.00016

## Sheet: Extended Data Figure 5d
in WT cells - LEFT PANEL							in SETDB1 KO (mix) cells - RIGHT PANEL
annotation	observed	expected	fold	pvalue	qvalue		annotation	observed	expected	fold	pvalue	qvalue
L1	15994691	4.1005e+06	3.9007	0.0001	0.0002		L1	19614248	5.44077e+06	3.6051	0.0001	0.00020769
telo	2293	1142.84	2.0055	0.1753	0.24272		telo	3207	1594.76	2.0103	0.1453	0.22418
PiggyBac	6457	3889.51	1.6599	0.0464	0.073694		TcMar-Tigger	659932	378108	1.7453	0.0001	0.00020769
TcMar-Tigger	467781	284725	1.6429	0.0001	0.0002		PiggyBac	7779	5229.9	1.4873	0.0728	0.11913
srpRNA	2751	2036.47	1.3507	0.15	0.21316		snRNA	4316	3464.49	1.2457	0.0762	0.12102
snRNA	3481	2590.5	1.3436	0.0451	0.073694		srpRNA	3311	2774.09	1.1935	0.253	0.3105
Kolobok	0	0	1	1	1		Kolobok	0	0	1	1	1
L1-Tx1	0	0	1	1	1		L1-Tx1	0	0	1	1	1
I-Jockey	0	0	1	1	1		I-Jockey	0	0	1	1	1
Crypton	0	0	1	1	1		Crypton	0	0	1	1	1
TcMar-Tc1	0	0	1	1	1		TcMar-Tc1	0	0	1	1	1
TcMar-Mariner	21596	21796.6	0.9908	0.4912	0.58944		TcMar-Mariner	26931	28948.1	0.9303	0.3293	0.39516
tRNA	2740	2937.32	0.9328	0.3979	0.48833		ERVK	80701	91054.9	0.8863	0.201	0.26473
ERVK	52584	66410.2	0.7918	0.0849	0.12391		tRNA	3269	3893.02	0.8397	0.2073	0.26653
rRNA	901	1270.69	0.7093	0.272	0.3672		hAT-Ac	3404	4108.48	0.8286	0.1724	0.25161
Dong-R4	616	904.354	0.6815	0.3451	0.43338		SVA	31696	44074.5	0.7192	0.0461	0.080303
SVA	19745	32378.1	0.6098	0.0186	0.0324		rRNA	1136	1752.04	0.6486	0.1774	0.25209
Alu	1342656	2.32569e+06	0.5773	0.0001	0.0002		Alu	1940633	3.18987e+06	0.6084	0.0001	0.00020769
scRNA	527	991.116	0.5322	0.0638	0.0957		RNA	693	1157.57	0.599	0.1672	0.2508
ERVL-MaLR	393511	866866	0.4539	0.0001	0.0002		Satellite	15075	27239.6	0.5534	0.0621	0.10479
Penelope	310	767.816	0.4045	0.0523	0.080691		Dong-R4	616	1207.74	0.5104	0.1827	0.25297
hAT-Ac	1063	3085.31	0.3447	0.0001	0.0002		ERVL-MaLR	574863	1.15293e+06	0.4986	0.0001	0.00020769
centr	20807	65849.2	0.316	0.0001	0.0002		scRNA	644	1340.76	0.4807	0.0185	0.034448
ERVL	136112	444016	0.3065	0.0001	0.0002		ERVL	216405	590005	0.3668	0.0001	0.00020769
ERV1	195026	653051	0.2986	0.0001	0.0002		ERV1	300963	873341	0.3446	0.0001	0.00020769
Low_complexity	13368	45331.2	0.2949	0.0001	0.0002		Low_complexity	20487	61345.4	0.334	0.0001	0.00020769
Simple_repeat	78185	269788	0.2898	0.0001	0.0002		CR1	41180	125593	0.3279	0.0001	0.00020769
RNA	234	873.083	0.2689	0.0379	0.063956		hAT-Charlie	151746	475533	0.3191	0.0001	0.00020769
hAT-Charlie	93861	355320	0.2642	0.0001	0.0002		Simple_repeat	112504	363822	0.3092	0.0001	0.00020769
CR1	22432	94794	0.2366	0.0001	0.0002		tRNA-Deu	194	665.527	0.2926	0.0343	0.06174
TcMar-Tc2	2753	12819	0.2148	0.0001	0.0002		RTE-BovB	3995	13754.9	0.2905	0.0001	0.00020769
5S-Deu-L2	439	2178.1	0.2019	0.0001	0.0002		Penelope	287	1015.75	0.2833	0.007	0.0135
L2	155939	812723	0.1919	0.0001	0.0002		TcMar-Tc2	4687	17045	0.275	0.0001	0.00020769
hAT-Tip100	11710	66357.5	0.1765	0.0001	0.0002		L2	295148	1.08324e+06	0.2725	0.0001	0.00020769
Satellite	3069	18230.1	0.1684	0.0021	0.00405		centr	21942	91976.2	0.2386	0.0001	0.00020769
tRNA-RTE	897	5629.79	0.1595	0.0001	0.0002		hAT-Tip100	19549	88388.4	0.2212	0.0001	0.00020769
RTE-X	3779	27740	0.1363	0.0001	0.0002		RTE-X	6913	36843	0.1877	0.0001	0.00020769
MULE-MuDR	682	5332.87	0.128	0.0044	0.0081931		tRNA-RTE	1387	7402.88	0.1875	0.0001	0.00020769
MIR	82626	655832	0.126	0.0001	0.0002		5S-Deu-L2	526	2871.94	0.1834	0.0001	0.00020769
hAT-Blackjack	3194	26217.8	0.1219	0.0001	0.0002		hAT	1988	11749.4	0.1693	0.0001	0.00020769
tRNA-Deu	49	497.396	0.1003	0.0131	0.02358		MIR	143991	877580	0.1641	0.0001	0.00020769
Unknown	579	5858.41	0.099	0.0001	0.0002		hAT-Blackjack	5486	35037.4	0.1566	0.0001	0.00020769
Gypsy	2231	28274.5	0.0789	0.0001	0.0002		Unknown	1101	7738.96	0.1424	0.0001	0.00020769
RTE-BovB	769	10452.6	0.0737	0.0001	0.0002		LTR	971	7108.51	0.1367	0.0001	0.00020769
PIF-Harbinger	0	12.9886	0.0715	0.786	0.88425		Gypsy	3492	37550	0.093	0.0001	0.00020769
hAT	523	8810.53	0.0595	0.0001	0.0002		DNA	267	3119.45	0.0859	0.0001	0.00020769
LTR	274	5336.31	0.0515	0.0001	0.0002		PIF-Harbinger	0	17.4354	0.0542	0.7241	0.81461
DNA	81	2338.55	0.035	0.0001	0.0002		MULE-MuDR	369	7133.9	0.0519	0.0003	0.0006
TcMar-Pogo	0	30.8989	0.0313	0.7567	0.8694		Helitron	142	3798.24	0.0376	0.0001	0.00020769
acro	0	66.4788	0.0148	0.9171	1		TcMar-Pogo	0	42.2995	0.0231	0.6817	0.78323
Helitron	33	2855.72	0.0119	0.0001	0.0002		acro	0	111.892	0.0089	0.8705	0.95933
hAT-Tag1	0	142.031	0.007	0.2979	0.39236		Merlin	0	180.773	0.0055	0.654	0.76774
Merlin	0	142.489	0.007	0.7237	0.84956		hAT-Tag1	0	194.246	0.0051	0.1982	0.26473
TcMar	0	226.981	0.0044	0.33	0.42429		TcMar	0	308.53	0.0032	0.2191	0.27515

## Sheet: Extended Data Figure 5e
No. in the genome		overlap of PPHLN peaks in WT		overlap of PPHLN peaks in SETDB1 KO		WT [%]	SETDB1 [%]	age (Myr) *
146		24	L1full length	28	L1full length	16.4384	19.1781	* from Khan et al. 2005 Genome Research
13418		2974	L1full length non-intact	3532	L1full length non-intact	22.1643	26.3228
1580476		14333	non full length	19438	non full length	0.906879	1.22988
										all L1s	1594040
1707	L1HS	134	L1HS	159	L1HS	7.85003	9.31459	3.1
5182	L1PA2	562	L1PA2	726	L1PA2	10.8452	14.01	7.6	L1base (http://l1base.charite.de/)	L1full length	0.00915912
11228	L1PA3	1157	L1PA3	1424	L1PA3	10.3046	12.6826	12.5		L1full length non-intact	0.841761
12491	L1PA4	803	L1PA4	1009	L1PA4	6.42863	8.07782	18
11753	L1PA5	604	L1PA5	721	L1PA5	5.13911	6.1346	20.4
6212	L1PA6	313	L1PA6	337	L1PA6	5.03863	5.42498	26.8
13525	L1PA7	538	L1PA7	589	L1PA7	3.97782	4.3549	31.4
8509	L1PA8	119	L1PA8	148	L1PA8	1.39852	1.73933	40.9
2547	L1PA8A	78	L1PA8A	92	L1PA8A	3.06243	3.61209	41.7
7475	L1PA10	145	L1PA10	165	L1PA10	1.9398	2.20736	46.4
4245	L1PA11	95	L1PA11	104	L1PA11	2.23793	2.44994	53.3		non full length	1580476		PPHLN peaks over L1s
1833	L1PA12	47	L1PA12	49	L1PA12	2.5641	2.67321	59.8					17331	14333	0.906879
9314	L1PA13	159	L1PA13	192	L1PA13	1.70711	2.06141	59.7					22998	19438	1.22988
3168	L1PA14	93	L1PA14	100	L1PA14	2.93561	3.15657	59.9
8670	L1PA15	217	L1PA15	242	L1PA15	2.50288	2.79123	60.6
1478	L1PA15-16	48	L1PA15-16	49	L1PA15-16	3.24763	3.31529	70.5
14614	L1PA16	284	L1PA16	329	L1PA16	1.94334	2.25127	79.7
4923	L1PA17	85	L1PA17	112	L1PA17	1.72659	2.27504	101.1
13601	L1PB1	443	L1PB1	501	L1PB1	3.25711	3.68355	46.7
2956	L1PB2	53	L1PB2	62	L1PB2	1.79296	2.09743	58.2
3703	L1PB3	82	L1PB3	93	L1PB3	2.21442	2.51148	73.5
7866	L1PB4	138	L1PB4	160	L1PB4	1.75439	2.03407	96
4399	L1MA1	59	L1MA1	82	L1MA1	1.34121	1.86406	61.6
7724	L1MA2	175	L1MA2	233	L1MA2	2.26567	3.01657	65.8
9567	L1MA3	336	L1MA3	361	L1MA3	3.51207	3.77339	68
11386	L1MA4	217	L1MA4	269	L1MA4	1.90585	2.36255	102.3
6406	L1MA5	115	L1MA5	132	L1MA5	1.79519	2.06057	98.6
