# Supplementary material for: Genome surveillance by HUSH-mediated silencing of intronless mobile elements
Source: Nature. 2021 Nov 18;601(7893):440–5. doi: 10.1038/s41586-021-04228-1 (PMC8770142; doi:10.1038/s41586-021-04228-1)
Supplement: Supplementary file 9 — Source Data Extended Data Fig. 9 [file 41586_2021_4228_MOESM9_ESM.xlsx]

## Sheet: Extended Data Figure 9e
gene_id	chr	start	end	gene_name	strand	gene_type	intronless	length	Reason for HUSH-silencing	Transcriptionally active?	Other relevant	rnaseq_RPKM_MORC2KO_rep1	rnaseq_RPKM_MORC2KO_rep2	rnaseq_RPKM_MPP8KO_rep1	rnaseq_RPKM_MPP8KO_rep2	rnaseq_RPKM_TASORKO_rep1	rnaseq_RPKM_TASORKO_rep2	rnaseq_RPKM_WT_rep1	rnaseq_RPKM_WT_rep2	rnaseq_logFC_MORC2KOvsWT	rnaseq_FDR_MORC2KOvsWT	rnaseq_logFC_MPP8KOvsWT	rnaseq_FDR_MPP8KOvsWT	rnaseq_logFC_TASORKOvsWT	rnaseq_FDR_TASORKOvsWT	chipseqh3k9me3_RPKM_MORC2KO_rep1	chipseqh3k9me3_RPKM_MORC2KO_rep2	chipseqh3k9me3_RPKM_MPP8KO_rep1	chipseqh3k9me3_RPKM_MPP8KO_rep2	chipseqh3k9me3_RPKM_TASORKO_rep1	chipseqh3k9me3_RPKM_TASORKO_rep2	chipseqh3k9me3_RPKM_WT_rep1	chipseqh3k9me3_RPKM_WT_rep2	chipseqh3k9me3_logFC_MORC2KOvsWT	chipseqh3k9me3_FDR_MORC2KOvsWT	chipseqh3k9me3_logFC_MPP8KOvsWT	chipseqh3k9me3_FDR_MPP8KOvsWT	chipseqh3k9me3_logFC_TASORKOvsWT	chipseqh3k9me3_FDR_TASORKOvsWT
ENSG00000241434.1	chr19	53495887	53496037	AC022137.1	+	transcribed_processed_pseudogene	y	151	pseudogene within other HUSH target (ZNF813)	yes		2.05143	1.13491	1.8014	3.2455	1.66916	2.82784	1.89322	1.76581	-0.190077	1	0.458773	1	0.295284	1	1.23363	0.813921	1.20552	1.4475	1.22085	1.61921	4.14504	9.57004	-2.70994	0.00166347	-2.33884	0.00160631	-2.2429	0.0108809
ENSG00000224083.1	chr9	5096666	5098193	MTCO1P11	+	unprocessed_pseudogene	y	1528	pseudogene	yes	entire locus; within transcribed gene	0.123888	0.239262	0.232793	0.179011	0.0549833	0.136318	0.0534549	0.0436252	1.86862	1	2.05868	0.329504	0.959122	1	0.58923	0.221192	0.55595	0.303971	0.361942	0.457181	1.4716	1.45237	-1.84677	0.000885108	-1.77027	0.000368331	-1.82742	0.000988199
ENSG00000268521.1	chr19	21289554	21289998	VN1R83P	-	unprocessed_pseudogene	y	445	pseudogene	yes	neighbouring L1s and ZNF	0.541413	0.179715	0.352651	0.461002	0.471991	0.889346	0.435927	0.0599185	0.519764	1	0.678735	1	1.41819	1	1.46511	1.38092	1.15902	1.78051	1.65707	2.11926	4.79258	4.29116	-1.66972	0.00120903	-1.61493	0.000407133	-1.26116	0.0234581
ENSG00000228915.3	chr11	71893410	71894433	OR7E128P	+	unprocessed_pseudogene	y	1024	pseudogene	yes		0.151253	0.044628	0.194119	0.100169	0.123068	0.142389	0.149559	0.169252	-0.66365	1	-0.107756	1	-0.25925	1	1.60689	0.840151	1.12586	1.01389	0.504079	1.12563	3.69002	3.88082	-1.62721	0.000142528	-1.8209	4.90085e-06	-2.20265	1.05163e-07
ENSG00000254593.1	chr11	71903194	71904081	OR7E126P	+	unprocessed_pseudogene	y	888	pseudogene	yes	entire locus	0.242247	0.115791	0.188504	0.102676	0.189222	0.0820979	0.0114976	0.150134	1.18187	1	0.881093	1	0.777303	1	0.594355	0.692016	0.409986	0.738423	0.456721	0.550676	2.32337	3.42903	-2.15079	1.14064e-05	-2.30191	9.75278e-07	-2.49892	5.41392e-07
ENSG00000236254.1	chr9	5107937	5109290	MTND4P14	+	unprocessed_pseudogene	y	1354	pseudogene	yes	entire locus; within transcribed gene	0.0889693	0.253134	0.224075	0.202015	0.0620491	0.16922	0.0603242	0.0492314	1.60625	1	1.93426	0.479931	1.05839	1	0.160505	0.204232	0.112035	0.242142	0.381224	0.15478	1.42102	1.46749	-2.96595	2.22483e-07	-2.99004	8.24039e-08	-2.42835	3.06251e-05
ENSG00000237711.1	chr9	5100236	5101009	MTCO3P11	+	unprocessed_pseudogene	y	774	pseudogene	yes	entire locus; within transcribed gene	0.133405	0.44282	0.391987	0.323946	0.108546	0.269114	0.131911	0.0861232	1.36236	1	1.68828	0.631283	0.77153	1	0.481338	0.436668	0.352779	0.741285	0.476354	0.631784	2.21632	2.03372	-2.20021	0.000178865	-1.93452	0.000300533	-1.92767	0.00147001
ENSG00000235917.1	chr9	5098341	5099325	MTCO2P11	+	unprocessed_pseudogene	n	985	pseudogene	yes	entire locus; within transcribed gene	0.157241	0.417555	0.297397	0.254552	0.0852939	0.253759	0.0829229	0.0676745	1.89713	1	1.84927	0.536056	1.1506	1	0.472787	0.343128	0.277209	0.36059	0.374313	0.425526	1.48267	1.67667	-1.94299	0.00129953	-2.28774	2.74881e-05	-1.96915	0.00112306
ENSG00000259660.2	chr15	101751032	101794302	DNM1P47	+	transcribed_unprocessed_pseudogene	n	43271	pseudogene	yes	two isoforms	0.0851094	0.0570301	0.126692	0.0463561	0.134455	0.0746126	0.0330333	0.0382046	0.997068	1	1.2806	0.614933	1.5529	0.805312	0.425469	0.384859	0.823137	0.928801	0.418365	0.450421	1.402	1.67338	-1.92372	6.75866e-40	-0.81104	1.86068e-07	-1.8229	8.44611e-36
ENSG00000231697.3	chr9	100175178	100176054	NANOGP5	+	transcribed_processed_pseudogene	y	877	pseudogene	yes		0.0392456	0.182379	0.143152	0.155945	0.107772	0.237508	0.174627	0.212823	-0.826291	1	-0.367307	1	-0.161164	1	1.23902	1.12111	0.691881	1.80691	1.17714	1.35413	2.72257	3.53089	-1.40104	0.00896577	-1.30622	0.00356913	-1.29907	0.0151385
ENSG00000224287.2	chr2	233865437	233868444	MSL3P1	-	transcribed_processed_pseudogene	n	3008	pseudogene	yes	with intron	2.38	1.99022	2.77201	2.22787	2.32869	1.70347	1.49347	1.32964	0.63023	1	0.82419	0.62512	0.513787	1	0.144498	0.347297	0.393358	0.699391	0.318689	0.24385	2.52777	3.01115	-3.48455	4.0524e-24	-2.3306	6.16397e-13	-3.2964	1.7775e-21
ENSG00000230445.4	chr10	27246350	27259455	LRRC37A6P	-	transcribed_processed_pseudogene	n	13106	pseudogene	yes		0.235041	0.281565	0.314514	0.354798	0.335744	0.294816	0.0482994	0.061034	2.24046	0.0288211	2.61431	0.00148449	2.52836	0.00251882	0.971234	1.19798	0.923642	1.07777	0.91429	1.11401	1.61666	1.56925	-0.55439	0.029206	-0.669621	0.000621053	-0.650605	0.00314532
ENSG00000229320.3	chr3	160565447	160569248	KRT8P12	+	transcribed_processed_pseudogene	n	3802	pseudogene	yes	two isoforms (one without intron repressed)	0.663111	1.34321	0.905312	0.767394	1.01648	0.684818	0.735799	0.652217	0.529851	1	0.268828	1	0.293139	1	0.400124	0.404071	0.391007	0.409609	0.310319	0.431785	2.39619	2.4909	-2.60026	7.3397e-23	-2.60581	2.9898e-23	-2.71222	1.78554e-23
ENSG00000213033.4	chr1	220266706	220267917	AURKAP1	-	transcribed_processed_pseudogene	y	1212	pseudogene	yes		1.24951	0.914358	1.32933	0.827505	1.2564	0.919451	0.960335	0.824992	0.277623	1	0.272213	1	0.284113	1	0.589163	0.887288	0.851094	0.924247	0.669254	0.489923	2.869	2.78915	-1.93323	5.65236e-07	-1.66762	9.16584e-06	-2.28521	7.20488e-09
ENSG00000176933.5	chr6	28217643	28218634	TOB2P1	-	processed_pseudogene	y	992	pseudogene	yes		1.32712	0.921352	2.9108	0.999536	3.04891	1.67979	0.988053	1.22298	0.0264053	1	0.823386	0.946694	1.09664	1	0.532044	0.83628	0.795175	1.45973	0.557507	0.633785	3.69222	2.83542	-2.24875	1.89915e-07	-1.5233	0.000273195	-2.44685	3.0495e-08
ENSG00000228828.1	chr10	37818606	37820982	TLK2P2	-	processed_pseudogene	n	2377	pseudogene	yes	within transcribed gene	0.0579191	0	0.0352108	0.0047947	0.0265086	0.0262887	0.0386575	0.0280435	-0.177007	1	-0.716737	1	-0.335269	1	0.744485	0.581678	0.842395	0.63218	0.403288	0.749415	1.88222	2.34492	-1.66924	1.9187e-06	-1.52015	8.51056e-06	-1.86496	1.09377e-07
ENSG00000236567.2	chr9	5110913	5112849	TCF3P1	+	processed_pseudogene	y	1937	pseudogene	yes	within transcribed gene	0.0710757	0.188742	0.167435	0.129445	0.0650603	0.107534	0.0737936	0.0344137	1.22111	1	1.42556	0.71238	0.647144	1	0.448785	0.808984	0.391572	0.535995	0.494897	0.829487	1.84303	1.2656	-1.30439	0.0132741	-1.73787	5.867e-05	-1.22698	0.017807
ENSG00000253651.1	chr8	125951861	125952314	SOD1P3	-	processed_pseudogene	y	454	pseudogene	yes		12.2625	8.22885	7.00539	1.85766	13.9947	0.734077	5.3748	0.528576	1.79299	1	0.58451	1	1.31666	1	0.615456	0.338387	0.935564	1.14342	0.324844	0.153871	3.57424	1.98937	-2.53006	0.00045706	-1.41432	0.0252837	-3.51053	3.53458e-06
ENSG00000220749.4	chr1	212051524	212052006	RPL21P28	-	processed_pseudogene	y	483	pseudogene	yes	neighboring L1s	103.665	105.188	86.5768	68.4292	89.4502	75.7277	87.7669	75.6577	0.353738	1	-0.0763524	1	0.0152833	1	1.67123	0.381684	0.628136	0.226266	0.45801	0.216948	3.64761	3.41929	-1.77818	0.0287765	-3.04792	5.98792e-06	-3.36932	3.80074e-06
ENSG00000229419.1	chr9	105520128	105526359	RALGAPA1P1	+	processed_pseudogene	y	6232	pseudogene	yes		0.549524	0.623302	0.51202	0.559609	0.778536	0.611647	0.794575	0.611828	-0.262835	1	-0.392738	1	-0.0173368	1	0.936571	0.68531	0.64261	0.556779	0.804604	0.644543	2.46992	2.08278	-1.48939	4.88312e-11	-1.92588	6.53798e-18	-1.65288	3.90122e-13
ENSG00000231378.1	chr1	174849667	174850168	NDUFAF4P4	-	processed_pseudogene	y	502	pseudogene	yes		0.668485	0.318619	1.35464	0.454064	0.983237	0.892097	0.203384	0.159345	1.43303	1	2.29645	0.263676	2.34596	0.491842	0.309226	0.306031	0.785671	1.08851	0.367229	0.278316	3.97133	3.34128	-3.54143	1.58411e-09	-1.95066	0.000189799	-3.47789	8.4018e-09
ENSG00000240429.1	chr3	179259028	179261273	LRRFIP1P1	-	processed_pseudogene	y	2246	pseudogene	yes		4.40957	4.39492	3.45162	5.15555	4.42329	4.53963	0.913707	1.1931	2.06406	0.00240341	2.03119	0.00179318	2.08978	0.00115673	0.317928	0.328323	0.661892	0.620394	0.262652	0.373235	5.02644	5.95145	-4.07878	5.08216e-47	-3.0952	5.18751e-33	-4.09712	3.96283e-45
ENSG00000251013.1	chr8	100550724	100551713	GAPDHP62	-	processed_pseudogene	y	990	pseudogene	yes		0.747471	0.542388	1.12017	0.690728	0.827415	0.378717	0.928171	0.754126	-0.381494	1	0.105652	1	-0.480605	1	1.03488	0.962113	1.25646	0.496757	1.11727	0.705629	2.45864	3.85771	-1.65528	0.00124625	-1.8558	5.35324e-05	-1.79027	0.000329401
ENSG00000235651.1	chr2	135510546	135511943	G3BP1P1	-	processed_pseudogene	y	1398	pseudogene	yes		0.233888	0.228822	0.194572	0.122285	0.232873	0.134095	0.255612	0.0762911	0.460927	1	-0.0806597	1	0.127567	1	0.932722	0.637368	0.585946	1.01626	0.764824	0.824495	2.68627	3.35944	-1.94082	2.52099e-07	-1.90206	2.21089e-07	-1.92192	5.60678e-07
ENSG00000257800.1	chr2	74120680	74123218	FNBP1P1	+	processed_pseudogene	n	2539	pseudogene	yes		0.420233	0.377975	1.01777	0.543142	1.12091	0.557858	0.261379	0.178528	0.855122	1	1.82175	0.267625	1.92614	0.446007	1.87085	1.31906	1.85212	1.74325	1.17623	1.48574	3.2686	4.17717	-1.22133	4.42218e-06	-1.04907	6.06663e-05	-1.47998	1.22035e-08
ENSG00000233435.2	chr10	133640789	133642894	AGGF1P2	+	processed_pseudogene	y	2106	pseudogene	yes		0.151173	0.0596735	0.158967	0.0811752	0.139625	0.019781	0.019392	0	3.28489	0.886321	3.46668	0.285077	2.87753	0.853975	0.221128	0.204253	0.21609	0.181625	0.210084	0.149268	0.726486	0.992498	-2.00346	0.00036702	-2.10327	4.7105e-05	-2.24879	6.35339e-05
ENSG00000214273.4	chr4	190041342	190043414	AGGF1P1	+	processed_pseudogene	y	2073	pseudogene	yes		0.170183	0.0440898	0.111029	0.0384848	0.0861219	0	0.0197007	0.0257248	2.21751	1	1.69847	0.944365	0.908747	1	0.119812	0.133396	0.131718	0.210876	0.0355715	0.0336986	0.64859	0.821575	-2.51882	5.74923e-05	-2.07832	0.0002886	-4.33801	1.96768e-09
ENSG00000250130.1	chr15	44354691	44355692	AC090519.1	+	processed_pseudogene	y	1002	pseudogene	yes	neighbouring L1s	0.412197	0.330657	0.56382	0.500467	0.607889	0.353393	0.295495	0.133053	0.777202	1	1.2921	0.637338	1.14513	1	1.20839	1.41055	1.02947	1.03615	0.919906	1.1852	2.72996	3.50247	-1.24622	0.00486576	-1.58769	2.83441e-05	-1.55798	0.000150732
ENSG00000241634.1	chr3	108543367	108543875	AC069499.1	-	processed_pseudogene	y	509	pseudogene	yes		2.0624	1.14472	1.64432	1.83606	1.36173	1.20721	1.38405	0.654807	0.648572	1	0.762766	0.948699	0.325632	1	1.09791	1.8713	0.834471	0.268386	1.66602	1.44106	3.78009	5.01904	-1.5598	0.00698277	-3.00385	5.58097e-09	-1.49684	0.00912451
ENSG00000213131.3	chr6	127355756	127356789	YWHAZP4	+	processed_pseudogene	n	1034	pseudogene	yes	neighboring L1s	0.424405	0.165736	0.172006	0.121245	0.325008	0.100723	0.375218	0.361018	-0.309419	1	-1.31874	0.791311	-0.787351	1	0.600509	0.237722	0.704193	0.845544	0.499204	0.371581	2.48854	1.99651	-2.41334	1.208e-06	-1.52736	0.00116032	-2.36048	3.61235e-06
ENSG00000234473.1	chr1	192993449	192994677	ZNF101P2	-	processed_pseudogene	y	1229	ZNF pseudogene	no		0.0560104	0.0836638	0.0766135	0.102007	0	0.0847413	0.0830747	0.0216955	0.379335	1	0.734014	1	-0.320321	1	1.23781	1.15002	1.67864	1.26716	1.22999	1.2505	3.86673	3.92638	-1.70402	7.74049e-08	-1.406	7.36478e-06	-1.64893	3.96988e-07
ENSG00000237766.2	chr12	67265842	67266966	GGTA2P	-	processed_pseudogene	y	1125	pseudogene	no		0.099431	0.0406214	0.0278987	0.0810454	0.0186699	0	0.0181509	0	2.70692	1	2.32871	0.740911	-0.0710317	1	1.04868	0.792036	1.10569	0.607148	0.819329	0.838287	2.76117	3.23422	-1.69945	4.09418e-05	-1.81283	3.89639e-06	-1.84932	8.13981e-06
ENSG00000248966.1	chr5	110948029	110950780	BCLAF1P1	-	processed_pseudogene	y	2752	pseudogene	no		0.16884	0.0332115	0.0912383	0.00828271	0.118298	0.00756883	0.222599	0.0775109	-0.56618	1	-1.58183	0.961124	-1.2503	1	0.620475	0.591734	0.595314	0.754522	0.334937	0.329994	1.18772	1.61281	-1.20408	0.00278585	-1.04593	0.00308569	-2.06793	1.36053e-08
ENSG00000216809.1	chr6	118452469	118454992	AL589993.1	-	processed_pseudogene	y	2524	pseudogene	no		NA	NA	NA	NA	NA	NA	NA	NA	NA	NA	NA	NA	NA	NA	0.910233	0.913001	0.841414	0.833505	1.08097	0.968702	1.96547	1.95275	-1.10251	0.000635981	-1.22487	2.65064e-05	-0.934794	0.00608908
ENSG00000215795.2	chr1	247183813	247185482	AL390728.2	-	processed_pseudogene	y	1670	pseudogene	no		NA	NA	NA	NA	NA	NA	NA	NA	NA	NA	NA	NA	NA	NA	2.45396	3.21974	2.37988	3.35386	1.89869	2.34252	5.80232	5.43912	-0.985963	0.000509922	-0.967715	0.000184857	-1.40416	5.22901e-08
ENSG00000255000.1	chr8	145047860	145048889	AC139103.1	+	processed_pseudogene	y	1030	pseudogene	no	spread from neighboring L1s?	NA	NA	NA	NA	NA	NA	NA	NA	NA	NA	NA	NA	NA	NA	0.180852	0.119322	0.235643	0.503992	0.0715919	0.339113	1.64296	0.82676	-3.01608	0.000141283	-1.72211	0.0126474	-2.55593	0.00148809
ENSG00000229721.3	chr5	180226378	180227000	AC104115.1	-	processed_pseudogene	y	623	pseudogene	no		NA	NA	NA	NA	NA	NA	NA	NA	NA	NA	NA	NA	NA	NA	1.34551	1.08501	1.36355	0.8771	0.946897	0.897043	3.05118	2.98227	-1.30816	0.0297517	-1.43271	0.00232268	-1.70465	0.00141232
ENSG00000219392.1	chr6	28115628	28116551	ZNF602P	+	unprocessed_pseudogene	y	924	ZNF pseudogene			0.0744987	0.197831	0.192483	0.148013	0.238677	0.067628	0.243092	0.201998	-0.724355	1	-0.384878	1	-0.538281	1	2.31839	1.8289	2.42975	2.01068	2.31434	2.26809	5.69502	5.27828	-1.40298	6.99623e-06	-1.30713	1.45327e-05	-1.25909	0.000105431
ENSG00000214189.9	chr19	12092263	12137235	ZNF788P	+	transcribed_unprocessed_pseudogene	n	44973	ZNF pseudogene			0.367924	0.295698	0.468513	0.375567	0.304735	0.32305	0.281735	0.207509	0.439494	1	0.786302	0.449772	0.359165	1	1.56498	2.08512	1.86933	1.989	2.09546	2.20959	3.42983	3.94364	-1.01423	1.63462e-11	-0.934152	7.89727e-10	-0.776149	1.21278e-06
ENSG00000196922.10	chr8	144973589	145002895	ZNF252P	-	transcribed_unprocessed_pseudogene	n	29307	ZNF pseudogene			0.42543	0.261186	0.464787	0.320829	0.510273	0.47548	0.408298	0.268393	0.0210206	1	0.214899	1	0.542146	1	2.24052	1.9993	1.90272	1.82163	2.0544	1.9951	3.86082	4.10139	-0.90908	1.80926e-11	-1.09618	9.08629e-17	-0.975353	3.43206e-13
ENSG00000257267.3	chr18	35290282	35328390	ZNF271P	+	transcribed_unitary_pseudogene	n	38109	ZNF pseudogene			0.356521	0.250626	0.369515	0.258989	0.434303	0.254704	0.430803	0.179815	-0.00858489	1	0.0411316	1	0.173632	1	2.05053	1.8955	1.94012	1.95221	2.02688	1.79551	2.86568	3.07148	-0.589278	0.000149654	-0.609014	2.73188e-05	-0.635352	2.01236e-05
ENSG00000234420.7	chr10	42513510	42552822	ZNF37BP	-	transcribed_processed_pseudogene	n	39313	ZNF pseudogene			0.328311	0.14298	0.224606	0.36238	0.347273	0.298297	0.233217	0.120727	0.412918	1	0.728899	0.904113	0.866224	1	1.92692	2.01174	1.93858	1.88478	2.05859	2.11457	3.65003	3.643	-0.888774	8.91407e-12	-0.931708	5.61907e-13	-0.805318	1.33957e-09
ENSG00000213801.4	chr19	52927135	52942601	ZNF321P	-	transcribed_processed_pseudogene	n	15467	ZNF pseudogene			0.24645	0.178754	0.250947	0.254216	0.250544	0.160257	0.174928	0.165496	0.321238	1	0.568997	0.966494	0.270777	1	0.501816	0.860164	0.778728	0.86026	0.68891	0.700063	1.11059	1.41646	-0.890638	0.0019827	-0.623479	0.018961	-0.86256	0.00237458
ENSG00000251046.2	chr4	110415898	110418504	ZNF969P	+	processed_pseudogene	n	2607	ZNF pseudogene			0.023104	0.013147	0.0280913	0	0.0241699	0.0199745	0.00783266	0.0102277	0.992764	1	0.641981	1	1.25447	1	1.05989	0.624646	0.919363	0.95369	0.721274	0.562716	2.63204	2.13804	-1.50197	2.13713e-06	-1.34798	1.33713e-05	-1.8945	1.53358e-09
ENSG00000267216.1	chr19	58278966	58315197	ZNF8-ERVK3-1	+	lncRNA	n	36232	ZNF gene + ERVK			1.16226	1.04183	1.41343	1.34567	1.27128	0.950293	1.25707	1.02513	-0.050315	1	0.273637	0.988898	-0.0389863	1	1.36072	1.75541	2.03896	1.96361	1.87341	1.83647	2.92264	3.58315	-1.06167	2.09657e-12	-0.700642	1.38878e-05	-0.810148	3.96988e-07
ENSG00000140265.12	chr15	43358172	43371025	ZSCAN29	-	protein_coding	n	12854	ZNF gene			0.724302	0.826593	0.984831	0.656121	1.12747	0.690317	0.851485	0.875377	-0.15516	1	-0.0734235	1	0.0740393	1	2.17619	1.79515	1.91654	1.93636	1.9849	1.98365	2.58073	3.09161	-0.513824	0.0166259	-0.557356	0.00127496	-0.514747	0.0109892
ENSG00000158691.14	chr6	28378955	28399734	ZSCAN12	-	protein_coding	n	20780	ZNF gene			0.60166	0.608074	0.655511	0.476063	0.675189	0.637011	0.654454	0.508125	0.0569601	1	-0.0392262	1	0.174258	1	1.34464	1.15627	1.57535	1.43708	1.18168	1.38168	3.42591	2.98781	-1.35889	1.86447e-20	-1.09074	3.08284e-13	-1.3228	2.88631e-19
ENSG00000146757.14	chr7	65373799	65401136	ZNF92	+	protein_coding	n	27338	ZNF gene			0.279497	0.343938	0.318399	0.327677	0.310391	0.320769	0.393262	0.245297	-0.0356269	1	0.016124	1	-0.017554	1	0.624606	0.530487	0.790159	0.729563	0.489566	0.573668	1.15916	1.04775	-0.934303	4.93746e-08	-0.538885	0.00294086	-1.05303	4.30574e-10
ENSG00000213793.5	chr19	52904417	52923481	ZNF888	-	protein_coding	n	19065	ZNF gene			0.436887	0.432061	0.405529	0.478238	0.412581	0.449037	0.43485	0.276218	0.288347	1	0.312641	1	0.276114	1	0.710002	0.720394	0.725653	0.885643	0.485409	0.564281	2.1461	2.19677	-1.6019	1.60983e-24	-1.42882	9.85349e-20	-2.04737	7.69106e-38
ENSG00000213799.13	chr19	53333749	53356906	ZNF845	+	protein_coding	n	23158	ZNF gene			0.344808	0.345831	0.446796	0.329242	0.297486	0.290072	0.304647	0.167526	0.547312	1	0.715599	0.786093	0.314156	1	1.55915	1.83361	1.81054	1.72368	1.89778	1.86272	3.46151	4.00479	-1.13759	4.8539e-16	-1.07889	2.083e-14	-0.989232	4.73418e-12
ENSG00000167766.18	chr19	52594060	52690496	ZNF83	-	protein_coding	n	96437	ZNF gene			0.47325	0.304464	0.345526	0.383969	0.332684	0.316209	0.327035	0.189948	0.588919	1	0.496392	0.902603	0.327495	1	0.740126	0.909305	0.924921	1.03125	0.756612	0.752633	1.39709	1.47385	-0.799434	4.31636e-08	-0.553249	0.000289661	-0.927616	5.41031e-11
ENSG00000197933.13	chr19	11721265	11739009	ZNF823	-	protein_coding	n	17745	ZNF gene			0.168261	0.149369	0.200455	0.157997	0.200034	0.164335	0.181816	0.127721	0.0364682	1	0.210693	1	0.234098	1	1.50639	1.58259	1.92173	1.87225	1.78272	1.53532	3.28682	3.55263	-1.14646	5.30633e-16	-0.850044	6.91174e-09	-1.04372	3.82415e-13
ENSG00000221874.4	chr19	52928475	52962823	ZNF816-ZNF321P	-	protein_coding	n	34349	ZNF gene			0.265535	0.232826	0.327727	0.366307	0.281279	0.259542	0.208662	0.15564	0.45145	1	0.928932	0.346998	0.569162	1	1.30245	1.41064	1.5139	1.50174	1.30309	1.29143	2.67793	3.17481	-1.10886	5.00668e-16	-0.956396	6.40994e-12	-1.17337	6.43449e-18
ENSG00000180257.14	chr19	52949379	52962911	ZNF816	-	protein_coding	n	13533	ZNF gene			0.401841	0.345284	0.49322	0.532248	0.415944	0.40172	0.328937	0.246284	0.376566	1	0.832961	0.622774	0.506367	1	2.27118	2.22955	2.30687	2.18848	2.10871	1.99511	4.07	4.71556	-0.964588	3.05576e-11	-0.966539	2.37381e-11	-1.09792	1.74126e-14
ENSG00000204514.10	chr19	57848731	57889074	ZNF814	-	protein_coding	n	40344	ZNF gene			0.713211	0.600349	0.751249	0.857092	0.683565	0.641239	0.55878	0.476185	0.343834	1	0.635722	0.486555	0.355971	1	0.904979	0.993112	0.957306	1.0314	1.02264	1.0294	3.10282	3.41175	-1.77888	1.15532e-42	-1.71137	1.14403e-39	-1.66641	1.85715e-37
ENSG00000198346.11	chr19	53467733	53496255	ZNF813	+	protein_coding	n	28523	ZNF gene			0.392476	0.361693	0.476462	0.422348	0.395801	0.358926	0.340771	0.244454	0.365282	1	0.618313	0.725052	0.366228	1	2.0387	2.21153	1.81036	1.79411	2.09407	2.10505	3.65566	3.845	-0.819348	1.82819e-09	-1.05713	6.29961e-16	-0.836816	7.05815e-10
ENSG00000198482.14	chr19	52527652	52564464	ZNF808	+	protein_coding	n	36813	ZNF gene			0.264358	0.250139	0.272257	0.283277	0.183146	0.2218	0.195528	0.183248	0.441675	1	0.552262	0.819651	0.0962217	1	1.57454	2.03819	1.85761	1.93114	1.87689	1.84259	3.15044	3.50206	-0.880612	3.26527e-09	-0.811963	6.22907e-08	-0.838678	2.44522e-08
ENSG00000204524.7	chr19	57240632	57262728	ZNF805	+	protein_coding	n	22097	ZNF gene			0.137459	0.114263	0.12594	0.213014	0.0703384	0.108874	0.0822446	0.0591267	0.830808	1	1.25919	0.494072	0.34056	1	0.459436	0.322592	0.407778	0.357332	0.398782	0.436272	1.79497	1.67696	-2.15046	4.71168e-35	-2.18288	4.14134e-36	-2.05504	8.99236e-32
ENSG00000278129.2	chr19	58278955	58302791	ZNF8	+	protein_coding	n	23837	ZNF gene			0.432811	0.402601	0.506049	0.560838	0.438365	0.404145	0.456161	0.328864	0.0892473	1	0.441895	0.934352	0.101333	1	1.26858	1.71435	1.95752	1.90955	1.82671	1.7613	3.06143	3.7424	-1.18918	3.13286e-14	-0.814866	8.75377e-07	-0.922911	1.72106e-08
ENSG00000196466.10	chr19	12390016	12401271	ZNF799	-	protein_coding	n	11256	ZNF gene			0.238507	0.128904	0.302074	0.213643	0.145547	0.176724	0.328356	0.11252	-0.263469	1	0.224366	1	-0.453697	1	1.5308	1.72244	1.52557	1.67969	1.90311	1.68499	2.40753	2.54014	-0.604497	0.00218559	-0.625413	0.000310965	-0.463683	0.0331638
ENSG00000173875.14	chr19	12610918	12633840	ZNF791	+	protein_coding	n	22923	ZNF gene			0.487981	0.468992	0.618418	0.614522	0.515859	0.516578	0.438718	0.334998	0.306112	1	0.671565	0.592142	0.41554	1	2.36203	2.47166	2.56895	2.77472	2.53809	2.54159	4.06634	4.43872	-0.815016	3.94227e-09	-0.670136	2.46559e-06	-0.743419	1.52988e-07
ENSG00000198556.14	chr7	99472890	99503650	ZNF789	+	protein_coding	n	30761	ZNF gene			0.585183	0.428229	0.661846	0.556494	0.638418	0.459099	0.664152	0.502746	-0.203397	1	0.062016	1	-0.0887022	1	1.44629	1.53323	1.52282	1.62273	1.53659	1.60103	2.10631	2.42354	-0.604056	0.000169917	-0.52566	0.000563331	-0.529411	0.00154192
ENSG00000170100.13	chr16	89217703	89237071	ZNF778	+	protein_coding	n	19369	ZNF gene			0.341625	0.655321	0.293837	0.457787	0.403394	0.518343	0.320492	0.258804	0.782123	1	0.375086	1	0.669565	1	0.543379	0.656739	0.792582	0.945093	0.673856	0.638377	2.62466	2.73784	-2.15912	1.28607e-44	-1.62433	1.48334e-26	-2.03074	2.34788e-39
ENSG00000152443.13	chr19	57746815	57758148	ZNF776	+	protein_coding	n	11334	ZNF gene			0.788793	0.666293	0.841833	0.768247	0.632851	0.566037	0.512566	0.345824	0.760426	1	0.906223	0.478692	0.480813	1	0.545105	0.333443	0.449704	0.409801	0.481448	0.440691	5.17258	5.43238	-3.59309	6.69256e-86	-3.62527	3.14713e-87	-3.52329	8.8247e-82
ENSG00000196214.11	chr19	52269587	52296046	ZNF766	+	protein_coding	n	26460	ZNF gene			0.346981	0.330739	0.426625	0.376454	0.310371	0.281032	0.267016	0.239833	0.418874	1	0.66367	0.668205	0.222267	1	0.842451	1.00096	0.987221	0.995392	1.17883	1.21577	2.73605	3.03106	-1.64506	1.3565e-32	-1.5401	1.01721e-28	-1.26771	1.86501e-19
ENSG00000196417.13	chr19	53389793	53430413	ZNF765	+	protein_coding	n	40621	ZNF gene			0.346548	0.230346	0.391736	0.292634	0.267063	0.213571	0.201076	0.149988	0.716338	1	0.962438	0.400668	0.452564	1	1.2886	1.91217	1.61177	1.70235	1.65919	1.62601	2.8123	3.35164	-0.945239	2.44881e-06	-0.89502	5.98792e-06	-0.907747	7.03693e-06
ENSG00000160336.15	chr19	53445001	53458261	ZNF761	+	protein_coding	n	13261	ZNF gene			0.871426	1.02608	1.05322	0.935068	0.932104	0.826203	0.739891	0.630351	0.469049	1	0.536744	0.797611	0.359364	1	2.587	2.63209	2.25123	2.32196	2.43834	2.44693	4.28284	4.35109	-0.726112	8.95263e-07	-0.916548	4.9653e-11	-0.821461	1.04617e-08
ENSG00000186230.7	chr19	57435325	57447101	ZNF749	+	protein_coding	n	11777	ZNF gene			0.594731	0.509298	0.751537	0.677414	0.454778	0.39441	0.409193	0.319231	0.59932	1	0.971201	0.431087	0.220498	1	0.949026	1.28882	1.39111	1.29219	1.14269	1.12998	2.74981	2.59649	-1.25614	1.66769e-13	-0.994981	1.20392e-08	-1.23414	7.07494e-13
ENSG00000213967.11	chr19	23914876	23945159	ZNF726	+	protein_coding	n	30284	ZNF gene			0.178434	0.186363	0.172731	0.150911	0.232341	0.137561	0.112267	0.0972904	0.798984	1	0.626487	0.914951	0.81907	1	1.25071	1.19112	1.40655	1.48228	1.43418	1.29639	2.14408	2.42337	-0.903148	2.28028e-10	-0.66045	9.43898e-06	-0.742127	6.6838e-07
ENSG00000182903.16	chr4	425815	499156	ZNF721	-	protein_coding	n	73342	ZNF gene			0.252007	0.226339	0.275165	0.250031	0.248434	0.182189	0.237073	0.129607	0.382944	1	0.517677	0.90885	0.231236	1	3.28953	3.21197	3.09256	3.06848	3.52601	3.44562	4.08431	6.1629	-0.6563	0.00769136	-0.733902	0.000365129	-0.555583	0.029038
ENSG00000182141.10	chr19	21291160	21329425	ZNF708	-	protein_coding	n	38266	ZNF gene			0.266912	0.25736	0.276956	0.318685	0.27554	0.42975	0.17583	0.149115	0.689652	1	0.873648	0.449324	1.11747	0.437249	1.4896	1.63078	1.64832	1.75142	1.73914	1.68683	2.44925	2.56593	-0.684448	2.26085e-06	-0.560627	0.000116107	-0.54974	0.000419171
ENSG00000167562.13	chr19	52555457	52587174	ZNF701	+	protein_coding	n	31718	ZNF gene			0.290546	0.233768	0.292242	0.288896	0.202633	0.207519	0.222108	0.185363	0.363603	1	0.51167	0.905719	0.00903242	1	1.49564	1.81536	1.57061	1.57807	1.55881	1.51639	2.97242	3.20874	-0.900402	2.50554e-10	-0.97296	3.908e-12	-1.00709	6.17779e-13
ENSG00000147789.15	chr8	144827464	144847509	ZNF7	+	protein_coding	n	20046	ZNF gene			0.624119	0.62521	0.678469	0.502592	0.725058	0.546037	0.652951	0.589912	0.00733707	1	-0.073587	1	0.0322435	1	3.09131	4.00048	3.24336	3.62408	3.55897	3.74621	4.93558	5.67436	-0.580969	0.00146296	-0.627186	0.000107583	-0.538194	0.00333027
ENSG00000164011.18	chr1	42846573	42852477	ZNF691	+	protein_coding	n	5905	ZNF gene			1.1774	1.38335	1.47053	1.3935	1.41565	1.09703	1.12386	1.23272	0.119756	1	0.281529	1	0.0927001	1	1.46162	2.57564	1.82907	2.15612	1.59218	2.12352	3.91004	4.1384	-0.994826	0.00288145	-1.01318	0.000514496	-1.11407	0.000320629
ENSG00000083814.13	chr19	57719751	57727624	ZNF671	-	protein_coding	n	7874	ZNF gene			0.503775	0.240857	0.486295	0.38212	0.41079	0.293633	0.300824	0.179474	0.631959	1	0.852523	0.884563	0.550562	1	1.03698	1.35795	1.48728	1.65512	1.49839	1.61912	3.32973	3.68033	-1.54851	4.42789e-19	-1.15624	6.39473e-11	-1.16813	6.78408e-11
ENSG00000188295.14	chr1	247099962	247104372	ZNF669	-	protein_coding	n	4411	ZNF gene			1.59178	1.6939	2.08007	1.39265	1.81181	1.59137	1.51609	1.08505	0.33618	1	0.416323	0.987521	0.386947	1	2.41417	3.59428	4.68394	4.41631	3.0091	2.85067	7.35228	6.91486	-1.2473	3.37707e-12	-0.649054	0.000808005	-1.28392	8.94035e-13
ENSG00000197343.11	chr7	99558406	99576453	ZNF655	+	protein_coding	n	18048	ZNF gene			1.71634	1.45025	1.83989	1.63049	1.98771	1.37224	2.11461	1.59631	-0.2289	1	-0.0968337	1	-0.143518	1	0.424892	0.323462	0.411849	0.410249	0.292131	0.319327	0.631943	0.543322	-0.652034	0.0305398	-0.516288	0.0344721	-0.942492	0.000115237
ENSG00000188171.16	chr19	20619939	20661596	ZNF626	-	protein_coding	n	41658	ZNF gene			0.108854	0.0268766	0.0997026	0.00656604	0.108905	0.048501	0.052939	0.0108811	1.08703	1	0.733976	1	1.30012	1	1.29229	1.23174	1.49008	1.35238	1.1727	1.14031	1.72785	2.34089	-0.688432	6.43717e-05	-0.517228	0.00222185	-0.814412	4.90808e-07
ENSG00000183309.12	chr8	143636019	143656418	ZNF623	+	protein_coding	n	20400	ZNF gene			0.588825	0.464831	0.779521	0.49387	0.762926	0.564641	0.593574	0.511055	-0.0680544	1	0.205048	1	0.264989	1	1.01966	1.14016	0.838784	0.960276	1.17839	1.08553	1.5693	1.64064	-0.571344	0.00334589	-0.834179	2.51969e-07	-0.503771	0.0120091
ENSG00000172888.12	chr3	40524878	40574685	ZNF621	+	protein_coding	n	49808	ZNF gene			0.390427	0.297271	0.404549	0.433612	0.47103	0.34961	0.445227	0.346091	-0.202436	1	0.0826976	1	0.0522332	1	1.16623	1.23067	1.13783	1.20788	1.2932	1.19215	1.72623	1.75891	-0.53997	0.000837109	-0.570966	8.79643e-05	-0.487847	0.00305865
ENSG00000142556.19	chr19	52012765	52030240	ZNF614	-	protein_coding	n	17476	ZNF gene			0.447561	0.402704	0.614214	0.597371	0.505981	0.594752	0.31548	0.18614	0.759791	1	1.27047	0.186629	1.13205	0.553958	1.36791	1.74937	1.73777	1.81665	1.9705	1.77281	3.39047	3.65309	-1.17566	3.2911e-15	-0.986291	9.29474e-11	-0.912028	4.68603e-09
ENSG00000189190.10	chr19	52749942	52786807	ZNF600	-	protein_coding	n	36866	ZNF gene			0.279849	0.177572	0.290595	0.259374	0.26293	0.227414	0.229311	0.150077	0.269662	1	0.534897	0.926183	0.369315	1	0.828666	0.896779	1.1258	1.09684	0.669069	0.657529	2.43976	2.69487	-1.573	4.17425e-33	-1.20786	1.05324e-19	-1.95228	7.41988e-49
ENSG00000198466.12	chr19	57849859	57865117	ZNF587	+	protein_coding	n	15259	ZNF gene			1.40525	1.17774	1.50152	1.65589	1.33724	1.2265	1.05183	0.917391	0.39136	1	0.680817	0.462708	0.380375	1	0.398786	0.336271	0.604434	0.555063	0.364856	0.421185	3.39997	3.7374	-3.27868	1.80428e-87	-2.62208	3.3629e-61	-3.18062	8.8247e-82
ENSG00000083828.16	chr19	57769655	57819939	ZNF586	+	protein_coding	n	50285	ZNF gene			0.215436	0.206071	0.233437	0.221662	0.203416	0.187852	0.206289	0.183467	0.112809	1	0.223372	1	0.0053463	1	0.587154	0.502876	0.701685	0.869881	0.676026	0.700865	1.64209	1.8074	-1.66182	1.52018e-31	-1.13328	8.39204e-15	-1.32466	4.08294e-20
ENSG00000196357.12	chr19	36182276	36246257	ZNF565	-	protein_coding	n	63982	ZNF gene			0.702817	0.924237	0.77882	0.754551	0.798034	0.821691	0.826914	0.75513	0.0402714	1	-0.0451297	1	0.0339043	1	0.68127	0.622847	0.707002	0.69519	0.579134	0.61579	1.89417	1.85122	-1.52202	1.40457e-32	-1.41744	2.6017e-28	-1.64798	1.4889e-37
ENSG00000204519.11	chr19	57681969	57717301	ZNF551	+	protein_coding	n	35333	ZNF gene			0.375765	0.304268	0.748237	0.488678	0.401847	0.295054	0.196494	0.132062	1.04859	0.842051	1.91145	0.0043546	1.0837	0.575582	1.10801	1.31222	1.82551	1.82026	1.89081	1.85552	3.29159	3.52022	-1.49267	5.3118e-30	-0.901706	5.6935e-11	-0.862473	6.1621e-10
ENSG00000187187.14	chr19	39984134	40021038	ZNF546	+	protein_coding	n	36905	ZNF gene			0.0624857	0.0334338	0.0765408	0.0932637	0.0620348	0.0519254	0.0603104	0.0433498	-0.110946	1	0.710333	0.931858	0.135403	1	0.700761	0.769283	0.730832	0.657408	0.717315	0.704156	1.11809	1.12575	-0.609977	0.000417859	-0.693156	9.25196e-06	-0.65855	6.73026e-05
ENSG00000178229.8	chr19	57320472	57330770	ZNF543	+	protein_coding	n	10299	ZNF gene			0.306621	0.227408	0.341318	0.338623	0.268179	0.201236	0.251802	0.132037	0.474639	1	0.822298	0.855389	0.287969	1	0.403943	0.375902	0.462494	0.421802	0.479712	0.434106	2.29137	2.46799	-2.60827	4.43709e-44	-2.42826	1.3664e-39	-2.38044	5.33114e-37
ENSG00000183647.10	chr19	57599885	57612722	ZNF530	+	protein_coding	n	12838	ZNF gene			0.353219	0.32037	0.53948	0.57349	0.299397	0.311517	0.252901	0.157847	0.711799	1	1.43587	0.195765	0.570741	1	1.19465	1.28282	0.997278	1.08963	1.53361	1.51816	2.77896	2.94672	-1.20816	2.10171e-15	-1.45493	3.24734e-22	-0.907534	1.31599e-08
ENSG00000203326.12	chr19	53365693	53392217	ZNF525	+	protein_coding	n	26525	ZNF gene			0.317584	0.419518	0.423607	0.340299	0.293774	0.317251	0.205545	0.162345	1.00132	0.886321	1.05332	0.285077	0.731111	1	1.50052	1.64719	1.54755	1.60788	1.59433	1.5894	2.82897	3.11605	-0.917116	3.5791e-11	-0.913483	3.89579e-11	-0.900744	9.79841e-11
ENSG00000178163.8	chr4	10439880	10457426	ZNF518B	-	protein_coding	n	17547	ZNF gene			1.09844	0.941483	0.803118	0.982064	0.78403	0.750225	0.817512	0.264404	0.913981	1	0.721453	0.882026	0.502973	1	0.31494	0.372972	0.333699	0.33321	0.355103	0.318492	1.65799	1.57356	-2.23119	4.00684e-37	-2.27612	1.01152e-38	-2.26252	3.9735e-37
ENSG00000081386.12	chr9	96755865	96778129	ZNF510	-	protein_coding	n	22265	ZNF gene			0.354387	0.348926	0.481632	0.505225	0.499974	0.469165	0.442054	0.314959	-0.106767	1	0.381786	0.978778	0.35567	1	2.85155	2.73101	2.65441	2.58675	2.86646	2.74848	4.18235	4.57106	-0.648771	1.01406e-05	-0.739863	9.87668e-08	-0.640483	1.27439e-05
ENSG00000196268.12	chr19	21397119	21427577	ZNF493	+	protein_coding	n	30459	ZNF gene			0.199161	0.12903	0.208491	0.24733	0.181357	0.228406	0.128717	0.104172	0.494927	1	0.967865	0.543099	0.814307	1	1.98454	2.01044	1.84072	1.80655	2.18733	2.00106	2.72921	2.99655	-0.519098	0.00182965	-0.650517	6.08844e-06	-0.451038	0.00895738
ENSG00000188033.10	chr19	12576100	12640098	ZNF490	-	protein_coding	n	63999	ZNF gene			0.255453	0.220466	0.303893	0.295258	0.243022	0.241495	0.222547	0.170401	0.276086	1	0.608085	0.635158	0.301726	1	1.69254	1.83732	1.86066	1.98341	1.83949	1.80158	2.7485	3.05914	-0.718228	2.56293e-07	-0.595132	2.72197e-05	-0.673509	2.01765e-06
ENSG00000198464.14	chr19	52297169	52325922	ZNF480	+	protein_coding	n	28754	ZNF gene			0.370769	0.322233	0.452623	0.402308	0.425492	0.400594	0.496397	0.278192	-0.161096	1	0.141674	1	0.0921209	1	3.10312	3.19287	2.45632	2.58261	3.30436	2.99312	4.44942	4.71694	-0.541826	0.000583287	-0.863021	1.08304e-10	-0.541606	0.000431832
ENSG00000204604.12	chr19	52838010	52857649	ZNF468	-	protein_coding	n	19640	ZNF gene			0.492005	0.500851	0.521502	0.465977	0.435258	0.484676	0.484501	0.308181	0.323927	1	0.31617	1	0.213919	1	1.19032	1.4956	1.4876	1.53024	1.2315	1.20045	2.24733	2.26122	-0.747037	5.97416e-06	-0.578955	0.000442784	-0.890515	1.62492e-08
ENSG00000197714.9	chr19	57280051	57294069	ZNF460	+	protein_coding	n	14019	ZNF gene			0.271291	0.152395	0.28433	0.167471	0.193271	0.159723	0.235966	0.149305	0.137095	1	0.228967	1	-0.127233	1	0.724171	0.589569	0.543198	0.572977	0.660127	0.620388	3.02935	2.74266	-2.1354	1.97902e-39	-2.36963	1.61859e-47	-2.1725	9.45545e-40
ENSG00000180855.16	chr19	12429706	12441021	ZNF443	-	protein_coding	n	11316	ZNF gene			0.227357	0.153461	0.298624	0.188339	0.180042	0.18315	0.32842	0.131952	-0.274457	1	0.0794283	1	-0.343685	1	1.48976	1.8192	1.80436	1.55972	1.65191	1.83347	2.45008	2.81173	-0.668515	0.000778424	-0.64559	0.000350849	-0.593367	0.00378379
ENSG00000197044.11	chr19	11767000	11784078	ZNF441	+	protein_coding	n	17079	ZNF gene			0.128472	0.0923132	0.158654	0.156151	0.135277	0.123179	0.163798	0.11709	-0.346993	1	0.163286	1	-0.121122	1	2.87032	2.77949	2.67347	2.44757	2.95105	2.92043	3.98371	4.36806	-0.563677	0.000519809	-0.705724	9.63672e-07	-0.508167	0.0022259
ENSG00000171295.13	chr19	11814273	11835216	ZNF440	+	protein_coding	n	20944	ZNF gene			0.451922	0.264018	0.619408	0.406492	0.374062	0.386872	0.404612	0.236159	0.159853	1	0.678248	0.875124	0.247151	1	2.44588	2.87832	2.71463	2.78252	2.98036	3.05525	4.46607	5.05774	-0.838724	5.47201e-09	-0.792588	3.83376e-08	-0.657807	1.88948e-05
ENSG00000173480.11	chr19	57900296	57916610	ZNF417	-	protein_coding	n	16315	ZNF gene			0.713578	0.335425	0.84132	0.749555	0.558723	0.434718	0.475606	0.319507	0.399872	1	0.999873	0.542857	0.320613	1	0.881057	1.42375	1.05624	1.06004	1.39886	1.65705	3.01225	3.37686	-1.47048	2.56115e-12	-1.59373	2.03625e-14	-1.06349	2.06899e-06
ENSG00000186812.13	chr18	35241030	35267133	ZNF397	+	protein_coding	n	26104	ZNF gene			0.869558	0.589532	0.902159	0.709475	0.855304	0.551376	0.670776	0.540854	0.268171	1	0.411388	0.972801	0.215109	1	2.1741	2.31289	2.27798	2.09643	2.10733	2.0218	3.05665	3.3047	-0.50341	0.00318647	-0.540309	0.000262085	-0.623403	3.82312e-05
ENSG00000160908.15	chr7	99473877	99504857	ZNF394	-	protein_coding	n	30981	ZNF gene			0.563808	0.415231	0.638235	0.547024	0.599648	0.440375	0.635378	0.47766	-0.18502	1	0.0904507	1	-0.098174	1	1.45105	1.5511	1.52865	1.6112	1.52687	1.62236	2.11156	2.41216	-0.591196	0.000266959	-0.526365	0.000543825	-0.522108	0.00188076
ENSG00000075407.18	chr10	38094334	38150293	ZNF37A	+	protein_coding	n	55960	ZNF gene			0.306604	0.292765	0.353719	0.259467	0.349435	0.265765	0.25397	0.185827	0.446169	1	0.479097	0.905469	0.483725	1	1.71432	1.59612	1.39822	1.46764	1.75784	1.63782	2.51782	2.61462	-0.632575	1.27581e-05	-0.840512	2.68776e-10	-0.595971	4.98993e-05
ENSG00000197937.13	chr19	53124072	53159075	ZNF347	-	protein_coding	n	35004	ZNF gene			0.200096	0.095957	0.240299	0.202192	0.227713	0.199642	0.134172	0.0514171	0.672574	1	1.25151	0.542115	1.20126	1	1.365	1.58526	1.41017	1.43149	1.46936	1.38102	2.62517	2.58241	-0.81971	6.90422e-09	-0.873811	3.08898e-10	-0.869555	5.28713e-10
ENSG00000130803.15	chr19	9140397	9163424	ZNF317	+	protein_coding	n	23028	ZNF gene			0.853809	0.93073	1.11035	0.835424	0.928508	0.784676	0.955901	0.917044	-0.069885	1	0.0550743	1	-0.12867	1	2.43889	2.62584	2.85894	2.88901	2.68502	2.78634	4.57429	4.95413	-0.911582	1.04996e-11	-0.729027	1.43958e-07	-0.800136	6.07599e-09
ENSG00000131845.15	chr19	57351271	57359898	ZNF304	+	protein_coding	n	8628	ZNF gene			0.694113	0.532308	0.919123	0.727834	0.550164	0.458691	0.41417	0.148338	1.12182	1	1.54684	0.30082	0.83986	1	0.316652	0.327625	0.379765	0.474994	0.405961	0.68416	3.23219	3.52321	-3.38832	1.85574e-55	-2.978	7.50118e-46	-2.62692	2.2158e-36
ENSG00000168661.15	chr19	34926903	34945170	ZNF30	+	protein_coding	n	18268	ZNF gene			0.493158	0.399004	0.58644	0.763627	0.583498	0.831216	0.396815	0.519613	-0.037904	1	0.559235	0.870215	0.626812	1	1.82186	2.14783	2.0278	1.9727	2.19184	2.09365	2.93132	2.95652	-0.568579	0.000946134	-0.557596	0.00032972	-0.458322	0.0134204
ENSG00000166526.18	chr7	100064033	100082548	ZNF3	-	protein_coding	n	18516	ZNF gene			0.906653	0.760787	1.03739	0.929438	1.04871	0.879704	1.019	0.863303	-0.174836	1	0.0631916	1	0.0346927	1	2.94937	3.02509	2.91822	2.97918	3.43091	3.26348	5.03418	5.38091	-0.801645	5.13652e-09	-0.820322	1.40897e-09	-0.637603	1.26938e-05
ENSG00000162702.8	chr1	200404940	200410056	ZNF281	-	protein_coding	n	5117	ZNF gene			4.15348	4.18186	4.36308	2.88433	4.20319	4.02585	4.79268	3.24634	0.0518819	1	-0.149757	1	0.0333702	1	0.388307	0.336258	0.509899	0.603351	0.345857	0.40956	1.06009	0.822006	-1.37748	2.19371e-05	-0.756644	0.0184424	-1.31569	7.36676e-05
ENSG00000198538.11	chr19	52797408	52857600	ZNF28	-	protein_coding	n	60193	ZNF gene			0.407408	0.380743	0.432085	0.393829	0.364989	0.413349	0.390463	0.227687	0.350021	1	0.417511	0.94386	0.331902	1	1.2518	1.4946	1.55392	1.60318	1.27528	1.25166	2.38158	2.52249	-0.836323	1.90492e-09	-0.635256	1.19027e-05	-0.956526	1.90242e-12
ENSG00000174652.19	chr19	9412461	9435571	ZNF266	-	protein_coding	n	23111	ZNF gene			0.664212	0.70691	0.940679	0.899491	0.440775	0.522741	0.481536	0.52033	0.452695	1	0.877242	0.249778	-0.056139	1	1.59188	1.83335	1.46766	1.55695	1.7804	1.73804	2.65708	2.80146	-0.672102	1.43205e-05	-0.851352	2.8841e-09	-0.633478	5.65775e-05
ENSG00000006194.10	chr16	3263800	3301401	ZNF263	+	protein_coding	n	37602	ZNF gene			0.683526	0.700641	0.938191	0.963541	0.567235	0.609339	0.559613	0.480418	0.41212	1	0.870414	0.169409	0.177735	1	1.86929	2.12616	1.69437	1.81868	2.5229	2.5229	3.33216	3.62279	-0.799537	1.01342e-08	-0.985019	2.204e-13	-0.462854	0.00637451
ENSG00000256771.4	chr19	19865882	19894674	ZNF253	+	protein_coding	n	28793	ZNF gene			0.166157	0.101975	0.159512	0.110435	0.162307	0.125152	0.134392	0.0685277	0.401139	1	0.410295	1	0.500741	1	1.83628	2.21214	2.00623	2.00597	2.21657	2.08895	2.7575	3.16635	-0.548899	0.00176277	-0.561907	0.000304492	-0.460208	0.0129438
ENSG00000196150.13	chr8	144876497	144902168	ZNF250	-	protein_coding	n	25672	ZNF gene			0.202781	0.16377	0.228214	0.234404	0.182039	0.162273	0.17499	0.203572	-0.0456578	1	0.28957	1	-0.136415	1	1.22144	1.28063	1.25034	1.27498	1.19634	1.05853	1.82945	1.96613	-0.600936	0.000373586	-0.587532	0.000164063	-0.751375	1.16563e-06
ENSG00000196793.13	chr10	43556344	43574618	ZNF239	-	protein_coding	n	18275	ZNF gene			0.233537	0.203801	0.227845	0.210166	0.281006	0.185214	0.269842	0.178001	-0.0348529	1	-0.0328539	1	0.0570798	1	0.881699	0.840644	1.02264	0.986719	0.934103	0.848608	2.62703	2.71252	-1.63208	5.3118e-30	-1.40996	1.03428e-22	-1.58278	7.11871e-28
ENSG00000167380.16	chr19	44165073	44178381	ZNF226	+	protein_coding	n	13309	ZNF gene			0.359468	0.233491	0.597424	0.70391	0.206738	0.196415	0.191785	0.174299	0.696045	1	1.82874	0.0571513	0.13869	1	1.91284	2.44945	1.92169	1.88248	2.53205	2.56932	4.14895	4.45755	-0.979993	1.2433e-10	-1.17768	2.15254e-15	-0.754299	3.31921e-06
ENSG00000256294.8	chr19	44112181	44134822	ZNF225	+	protein_coding	n	22642	ZNF gene			0.141371	0.0827515	0.213472	0.219967	0.0788494	0.0791154	0.101008	0.0800784	0.308021	1	1.25772	0.419869	-0.197813	1	2.25285	2.51455	1.78748	2.01154	2.60867	2.51606	3.74823	4.20091	-0.737358	7.6032e-07	-1.06455	1.53884e-14	-0.633183	5.04938e-05
ENSG00000267680.5	chr19	44094339	44109886	ZNF224	+	protein_coding	n	15548	ZNF gene			0.598249	0.427657	0.707201	0.658985	0.417425	0.316166	0.489875	0.352418	0.284299	1	0.697036	0.755476	-0.199959	1	2.35623	2.77059	2.39426	2.30551	2.71046	2.91821	4.59813	5.0073	-0.905515	2.95837e-10	-1.03118	2.204e-13	-0.770708	2.36153e-07
ENSG00000165512.5	chr10	45000923	45005326	ZNF22	+	protein_coding	n	4404	ZNF gene			5.13267	4.1455	5.56833	4.83415	4.74537	5.26884	4.01765	3.0696	0.388418	1	0.553258	0.721361	0.498345	1	0.408875	0.286046	1.25379	0.92437	0.318132	0.341038	3.21614	3.28714	-3.22381	1.29135e-39	-1.58037	6.79195e-12	-3.29826	2.34788e-39
ENSG00000121417.14	chr19	57630395	57644041	ZNF211	+	protein_coding	n	13647	ZNF gene			0.267337	0.267892	0.446937	0.501077	0.203157	0.199182	0.188531	0.18952	0.501371	1	1.32584	0.228726	0.0898015	1	1.94054	1.97452	1.88743	1.88991	2.20187	2.00148	2.99982	3.25233	-0.675	3.36113e-05	-0.726656	2.30967e-06	-0.572797	0.000900869
ENSG00000166261.11	chr11	123723914	123741675	ZNF202	-	protein_coding	n	17762	ZNF gene			0.419524	0.450249	0.398171	0.52872	0.419789	0.517159	0.489743	0.460858	-0.128417	1	-0.036703	1	-0.0209692	1	0.90192	1.02061	1.31522	1.21672	1.07525	0.951776	2.1156	1.78115	-1.01954	5.02384e-10	-0.622835	0.000345947	-0.943726	1.68772e-08
ENSG00000132010.16	chr19	12092843	12140355	ZNF20	-	protein_coding	n	47513	ZNF gene			0.351153	0.279169	0.433118	0.352611	0.283582	0.300958	0.265599	0.192768	0.459253	1	0.776976	0.46659	0.350221	1	1.5068	2.0422	1.81218	1.93557	2.05173	2.1716	3.3582	3.87511	-1.02707	2.60993e-11	-0.948423	1.04009e-09	-0.77612	2.3216e-06
ENSG00000275111.5	chr2	95165432	95184317	ZNF2	+	protein_coding	n	18886	ZNF gene			0.117547	0.146394	0.146798	0.117675	0.15959	0.143377	0.15137	0.135535	-0.121346	1	-0.117515	1	0.0781889	1	0.662484	0.867135	1.11486	0.995303	0.644236	0.708337	1.54167	1.59727	-1.03662	2.64318e-09	-0.573296	0.00207156	-1.21379	1.40736e-12
ENSG00000005801.18	chr11	3339261	3379222	ZNF195	-	protein_coding	n	39962	ZNF gene			0.318242	0.25187	0.282742	0.251543	0.325866	0.279901	0.300711	0.227191	0.110826	1	0.0169397	1	0.198007	1	1.10319	1.18406	1.31645	1.30927	1.17542	1.13014	1.96592	2.10639	-0.832039	1.95903e-09	-0.633	1.11598e-05	-0.820644	3.82197e-09
ENSG00000136870.10	chr9	101398873	101410660	ZNF189	+	protein_coding	n	11788	ZNF gene			0.581037	0.348907	0.532507	0.423472	0.577297	0.372837	0.481565	0.246551	0.352374	1	0.391676	1	0.382723	1	2.48623	2.4032	2.22884	2.17869	2.35206	2.32008	3.90554	4.18553	-0.72642	2.3903e-06	-0.876201	1.69704e-09	-0.792021	1.47879e-07
ENSG00000197841.15	chr19	34734155	34745378	ZNF181	+	protein_coding	n	11224	ZNF gene			0.376413	0.254472	0.531302	0.290408	0.380812	0.352601	0.262888	0.191236	0.4739	1	0.85457	0.803256	0.690321	1	1.08983	1.48372	1.2407	1.21467	1.38623	1.11719	3.01954	2.68763	-1.14893	2.22874e-10	-1.21705	9.98189e-12	-1.18979	5.06276e-11
ENSG00000105497.8	chr19	51571283	51592510	ZNF175	+	protein_coding	n	21228	ZNF gene			0.602338	0.738939	0.613092	0.600775	0.511535	0.483743	0.76954	0.463488	0.120571	1	-0.0231957	1	-0.309611	1	1.25192	1.41846	1.45063	1.51101	1.32348	1.21102	2.88295	3.05604	-1.15289	2.6583e-16	-1.00344	2.13582e-12	-1.22856	2.32123e-18
ENSG00000186272.12	chr19	57411163	57421939	ZNF17	+	protein_coding	n	10777	ZNF gene			0.213977	0.188699	0.350448	0.274958	0.165659	0.197142	0.148738	0.133603	0.511663	1	1.14626	0.481741	0.3609	1	0.463808	0.510334	0.731942	0.861962	0.701337	0.933418	2.69737	2.90686	-2.52315	1.22211e-43	-1.81184	1.86679e-24	-1.77529	5.24751e-23
ENSG00000170949.17	chr19	53066606	53103436	ZNF160	-	protein_coding	n	36831	ZNF gene			0.331279	0.328806	0.400516	0.3704	0.235236	0.238375	0.258636	0.214651	0.479467	1	0.70339	0.54274	0.000573518	1	1.29054	1.46157	1.32374	1.34787	1.48556	1.48417	2.35208	2.38985	-0.784824	2.40061e-08	-0.827633	1.94091e-09	-0.675082	4.09594e-06
ENSG00000179909.15	chr19	57697367	57709194	ZNF154	-	protein_coding	n	11828	ZNF gene			0.0443761	0.0183523	0.0566087	0.0568501	0.021309	0.0352205	0.0138111	0.0146529	1.1446	1	1.98784	0.25986	0.985819	1	1.24154	1.28846	1.80064	1.84793	1.92329	1.63599	2.61056	2.65947	-1.0584	1.98173e-11	-0.530199	0.00200678	-0.566643	0.00289114
ENSG00000167635.11	chr19	36214602	36238774	ZNF146	+	protein_coding	n	24173	ZNF gene			1.82607	2.41039	2.02679	1.95946	2.0723	2.13869	2.15323	1.97389	0.0375213	1	-0.050149	1	0.0289724	1	0.486764	0.390218	0.625029	0.594514	0.396564	0.330892	3.43412	3.19292	-2.91763	9.24778e-82	-2.4422	1.96422e-60	-3.18817	3.04463e-92
ENSG00000105708.9	chr19	19710472	19733112	ZNF14	-	protein_coding	n	22641	ZNF gene			0.104892	0.117573	0.174667	0.107723	0.129411	0.101199	0.0992082	0.0789042	0.319428	1	0.664033	0.935191	0.37157	1	3.03456	3.32619	2.8006	2.63913	3.55329	3.01755	4.47842	4.74475	-0.535949	0.00159955	-0.761762	1.20943e-07	-0.489301	0.00442046
ENSG00000125846.15	chr20	18288283	18316996	ZNF133	+	protein_coding	n	28714	ZNF gene			0.191786	0.228384	0.21351	0.219891	0.21798	0.179902	0.161429	0.20522	0.196763	1	0.24179	1	0.118462	1	0.607649	0.573549	0.702634	0.649881	0.58552	0.56929	1.33612	1.37589	-1.19889	9.00173e-16	-1.00398	3.70139e-11	-1.23156	1.96038e-16
ENSG00000197961.11	chr19	9560353	9584533	ZNF121	-	protein_coding	n	24181	ZNF gene			1.45717	1.01911	1.40266	1.95598	0.843411	0.963041	1.05472	0.737137	0.466592	1	0.906039	0.324475	0.0114066	1	3.04159	3.61118	3.5783	3.72296	4.02837	4.03295	5.50849	5.94834	-0.784041	3.05695e-08	-0.649824	7.28909e-06	-0.507027	0.00204952
ENSG00000181896.12	chr19	19668796	19683509	ZNF101	+	protein_coding	n	14714	ZNF gene			0.54444	0.521001	0.540378	0.467065	0.427524	0.512454	0.529437	0.347024	0.280867	1	0.200138	1	0.100091	1	1.52341	2.36382	2.33615	2.27464	2.4757	2.39045	3.72284	3.91967	-0.974996	2.61026e-07	-0.728969	0.000171414	-0.651195	0.00283671
ENSG00000155592.16	chr16	25236001	25257845	ZKSCAN2	-	protein_coding	n	21845	ZNF gene			0.366321	0.417871	0.617806	0.401725	0.574487	0.512035	0.365957	0.332	0.167633	1	0.546597	0.868625	0.638218	1	0.527269	0.468373	0.433315	0.494028	0.454016	0.538839	0.856373	0.72294	-0.666273	0.00497417	-0.767633	0.000136142	-0.669438	0.00355514
ENSG00000106261.17	chr7	100015572	100041689	ZKSCAN1	+	protein_coding	n	26118	ZNF gene			1.63638	1.70685	2.19911	1.8179	1.54604	1.51049	1.32715	1.19138	0.40851	1	0.673445	0.329982	0.279193	1	0.324514	0.32469	0.412372	0.400651	0.255511	0.334335	1.50532	1.31999	-2.12151	7.59915e-37	-1.79725	2.25045e-27	-2.25808	4.20546e-40
ENSG00000196867.8	chr19	56538948	56556808	ZFP28	+	protein_coding	n	17861	ZNF gene			0.208599	0.190615	0.327432	0.298628	0.123475	0.190673	0.140621	0.113456	0.650963	1	1.29974	0.322774	0.30522	1	1.60959	1.82519	1.74957	1.7576	1.85577	1.85976	2.35955	2.61213	-0.533122	0.00366742	-0.503072	0.00174857	-0.419839	0.0351029
ENSG00000267871.6	chr19	57267211	57280334	ZNF460-AS1	-	lncRNA	n	13124	ZNF gene			0.11277	0.0783472	0.109212	0.115498	0.0664165	0.0325361	0.0770175	0.0792354	0.292006	1	0.523709	1	-0.657998	1	0.671834	0.592316	0.51089	0.695324	0.559059	0.694633	1.24174	1.18761	-0.942391	2.50123e-05	-1.00734	2.05313e-06	-0.953174	1.96e-05
ENSG00000242255.1	chr19	52564076	52564231	RPL39P34	+	transcribed_unprocessed_pseudogene	y	156	within other HUSH target (ZNF701)			0.882523	0.659121	0.469448	1.09587	0.94247	0.534088	1.30896	0.683686	-0.373071	1	-0.364963	1	-0.442234	1	1.3931	0.393917	2.13929	1.57625	0.47269	0.895606	4.45798	6.45123	-2.57808	0.00441644	-1.54445	0.0380791	-2.94002	0.00119153
ENSG00000237259.1	chr20	18313765	18315111	AL049646.2	-	lncRNA	n	1347	within other HUSH target (ZNF133)			0.159699	0.135706	0.194172	0.169221	0.210504	0.123709	0.181913	0.376103	-0.900868	1	-0.606319	0.998861	-0.727452	1	0.368776	0.296534	0.382897	0.405667	0.30109	0.440821	1.01537	1.22607	-1.74269	0.00436075	-1.49771	0.00403756	-1.58187	0.0109558
ENSG00000269987.1	chr22	30976515	30978848	AC004542.2	-	lncRNA	n	2334	within other HUSH target (TUG1)			12.4645	15.4924	11.8247	12.6471	14.1554	12.5833	10.4898	10.1845	0.435139	1	0.243204	1	0.371031	1	0.279337	0.315944	0.285972	0.43312	0.094781	0.359163	4.47937	4.74307	-3.94589	1.90972e-36	-3.66578	1.37478e-33	-4.31825	9.56456e-39
ENSG00000269972.1	chr22	30977516	30977858	AC004542.1	-	lncRNA	n	343	within other HUSH target (TUG1)			15.6288	19.2189	14.4577	15.052	18.8298	16.3052	13.9009	11.0386	0.481493	1	0.242022	1	0.493702	1	0	0.447894	0.353807	0.47793	0	0.814662	6.96121	5.86818	-4.76998	8.54235e-12	-3.90575	8.15484e-10	-3.91388	4.50459e-09
ENSG00000234431.2	chr2	201166965	201167546	AC007283.1	+	lncRNA	n	582	within other HUSH target (CFLAR)			2.38031	1.11892	2.80425	2.03658	1.98488	1.18105	3.73661	1.23698	-0.506928	1	-0.0415306	1	-0.65377	1	0.480098	0.633516	0.834062	1.07972	0.443451	0.480118	6.09411	7.44885	-3.58736	2.11578e-17	-2.80797	1.17936e-12	-3.85353	4.86466e-18
ENSG00000231633.1	chr13	102742990	102745224	LINC00283	+	lncRNA	n	2235	within other HUSH target (CCDC168 long exon)			0.0153997	0.020447	0.0327669	0.0203973	0.0187952	0.0698974	0.0228409	0.0238602	-0.381367	1	0.189478	1	0.910826	1	0.791785	0.852341	0.895916	0.562325	0.725849	0.828285	3.25682	4.04104	-2.14678	3.41486e-14	-2.32744	1.93267e-16	-2.22669	1.2333e-14
ENSG00000269825.1	chr19	52650437	52653284	AC022150.4	-	lncRNA	y	2848	wihin other HUSH target (ZNF83)			1.67077	0.878519	1.11673	0.784344	1.37173	1.17019	1.2619	0.430664	0.589372	1	0.165691	1	0.584415	1	0.773978	0.539423	0.628511	0.748276	0.504889	0.416985	1.40815	1.60375	-1.19536	0.00142986	-1.1245	0.000743746	-1.70624	7.94957e-07
ENSG00000231701.1	chr9	65828120	65831696	BMS1P13	+	unclear/low K9	n	3577	unprocessed pseudogene			0.180415	0.12137	0.128691	0.248523	0.208451	0.180518	0.25118	0.216172	-0.627059	1	-0.311252	1	-0.265472	1	0.277742	0.180385	0.229006	0.297888	0.329839	0.273414	0.712878	0.613201	-1.53127	0.00130466	-1.32495	0.00170726	-1.13675	0.0291957
ENSG00000249263.2	chr22	16653892	16659628	PARP4P3	-	transcribed_unprocessed_pseudogene	n	5737	unprocessed pseudogene		close to L1PA5	0.0359962	0.0517768	0.133123	0.0854229	0.128138	0.0689836	0.0783048	0.0302099	-0.320947	1	0.996613	0.898	0.847068	1	2.64086	2.61893	2.47493	3.05267	2.62851	2.37444	4.28718	5.06923	-0.830234	9.3897e-06	-0.757326	3.50714e-05	-0.902851	8.46529e-07
ENSG00000243753.5	chr6	30259584	30293014	HLA-L	+	transcribed_unprocessed_pseudogene	n	33431	unclear			0.236021	0.152075	0.261307	0.148637	0.302511	0.216824	0.302348	0.195007	-0.357721	1	-0.279053	1	0.0618931	1	0.278601	0.202196	0.219618	0.220659	0.270201	0.218363	0.420902	0.533374	-0.987991	1.95822e-05	-1.11465	3.43321e-07	-0.965628	3.55169e-05
ENSG00000171496.4	chr9	122567117	122583384	OR1L8	-	protein_coding	n	16268	unclear			NA	NA	NA	NA	NA	NA	NA	NA	NA	NA	NA	NA	NA	NA	0.652683	0.549615	0.615433	0.586136	0.659523	0.588299	0.874935	0.916846	-0.57532	0.0283241	-0.576453	0.00526838	-0.52214	0.0430736
ENSG00000204899.6	chr13	72708367	72727629	MZT1	-	protein_coding	n	19263	unclear			1.07295	1.75496	1.01236	1.00048	1.07782	1.30893	1.10298	0.865122	0.522387	1	0.0322052	1	0.278004	1	0.8397	0.705014	0.989092	0.842499	0.660338	0.621944	1.29127	1.41731	-0.809831	1.3725e-05	-0.564921	0.00244575	-1.07854	6.64955e-10
ENSG00000174989.13	chr12	116910950	117031148	FBXW8	+	protein_coding	n	120199	unclear			0.111603	0.0997061	0.144833	0.165173	0.097942	0.110386	0.0930109	0.108586	0.0683242	1	0.620995	0.619171	0.0476635	1	0.502893	0.424588	0.457613	0.458471	0.424221	0.389681	0.685229	0.654146	-0.530264	0.00217138	-0.548049	0.000318548	-0.718826	1.69082e-06
ENSG00000287042.1	chr3	15860158	15875979	AC090945.1	+	lncRNA	n	15822	unclear			0.12617	0.102535	0.149438	0.173599	0.122129	0.0908374	0.0858244	0.0859468	0.413477	1	0.910417	0.736238	0.309838	1	1.12435	0.833097	1.10066	1.0948	1.01134	1.07952	1.7318	1.44666	-0.700011	0.000990319	-0.534349	0.00674146	-0.604504	0.00635679
ENSG00000287686.1	chr2	88690177	88691464	AC062029.1	-	lncRNA	n	1288	unclear			0.56785	0.443508	0.804144	0.407036	0.513675	0.258751	0.182319	0.300174	1.07294	1	1.33216	0.635776	0.683239	1	0.650816	0.310118	0.683098	0.742436	0.400759	0.325422	1.20587	2.54443	-1.95517	0.000538236	-1.3866	0.00675284	-2.3576	1.98901e-05
ENSG00000260659.1	chr16	89226807	89228692	AC009113.2	-	lncRNA	n	1886	pseudogene within other HUSH target (ZNF778)			0.87141	1.99903	0.84872	1.32341	1.06911	1.51306	0.893229	0.544302	0.993688	1	0.592822	0.994581	0.842513	1	0.576151	1.38477	1.38343	2.01363	1.05566	1.18528	3.76116	4.48782	-2.0688	1.03267e-09	-1.2752	0.000215948	-1.87687	5.56377e-08
ENSG00000254618.1	chr8	144994886	144995540	TMED10P1	+	processed_pseudogene	y	655	pseudogene within other HUSH target (ZNF252P pseudogene)			0.932713	0.889561	0.782653	0.5568	0.881831	1.11302	1.13789	0.549558	0.104158	1	-0.337944	1	0.234077	1	0.568788	1.31346	1.11166	0.875961	0.450318	1.2265	2.90211	4.05788	-1.87694	0.00120571	-1.80411	0.000458789	-2.03445	0.000333819
ENSG00000261761.5	chr4	37001772	37023499	LINC02616	+	lncRNA	n	21728	processed transcript			0.234045	0.233459	0.33753	0.292688	0.362981	0.199877	0.194067	0.109217	0.622698	1	1.05352	0.571017	0.890404	1	0.622984	0.51756	0.76797	0.763266	0.563364	0.533703	1.36776	1.81827	-1.48119	8.24763e-18	-1.05622	2.72455e-09	-1.53734	6.47835e-19
ENSG00000269026.2	chr19	57682045	57753575	AC003006.1	+	protein_coding	n	71531	overlapping with other HUSH targets ZNFs			0.277153	0.208591	0.464077	0.319296	0.272635	0.204418	0.150584	0.105304	0.924217	1	1.61351	0.022581	0.897939	0.785784	1.06857	1.22892	1.46752	1.5156	1.61899	1.56598	3.326	3.5819	-1.58807	1.90972e-36	-1.21131	2.80148e-21	-1.11693	4.17431e-18
ENSG00000268533.1	chr19	57394183	57438457	AC003002.2	+	protein_coding	n	44275	overlapping with other HUSH targets ZNFs			0.196094	0.139342	0.247402	0.222921	0.140419	0.138784	0.120835	0.0885278	0.679553	1	1.16659	0.250863	0.414347	1	0.837953	1.02499	0.930556	1.00401	1.11172	1.13444	2.13621	2.22992	-1.22856	3.82474e-19	-1.17397	1.7665e-17	-0.95875	1.39759e-11
ENSG00000251595.7	chr4	425435	474129	ABCA11P	-	transcribed_processed_pseudogene	n	48695	overlapping with other HUSH targets ZNF721			0.322662	0.312278	0.343111	0.32486	0.318969	0.249166	0.308844	0.171388	0.402139	1	0.475286	0.934352	0.241731	1	3.85792	3.6988	3.60554	3.51515	4.0773	3.92862	4.80435	7.07562	-0.652579	0.00240853	-0.738332	8.10654e-05	-0.569284	0.0101974
ENSG00000269533.5	chr19	57389884	57419994	AC003002.3	+	protein_coding	n	30111	overlapping with other HUSH targets ZNF547 ZNF548			0.15374	0.0830933	0.190401	0.146858	0.0976556	0.0895822	0.0854468	0.0371916	0.947346	1	1.45634	0.410049	0.607563	1	1.11973	1.40918	1.14057	1.17504	1.45099	1.54975	2.16487	2.37559	-0.844007	2.97695e-08	-0.971096	4.67228e-11	-0.59719	0.000441303
ENSG00000241015.2	chr19	53431984	53444670	TPM3P9	+	transcribed_processed_pseudogene	n	12687	overlapping with other HUSH targets ZNF			0.78945	0.683486	0.717422	0.784235	0.688698	0.555747	0.609197	0.471822	0.445876	1	0.473472	0.930346	0.202492	1	2.01396	2.28377	1.74807	1.87356	1.96162	2.09236	3.00755	3.52893	-0.60438	0.0010522	-0.850977	7.77489e-08	-0.688473	5.81927e-05
ENSG00000254469.7	chr11	71865509	71928654	AP002495.1	-	protein_coding	n	63146	overlapping with other HUSH targets pseudogenes			0.0862559	0.0774364	0.0982479	0.094214	0.0896411	0.0803212	0.0569138	0.074317	0.319771	1	0.553102	0.923515	0.373754	1	0.676032	0.594113	0.677446	0.68276	0.543594	0.533228	1.10133	1.18592	-0.848472	2.45056e-09	-0.749572	1.93827e-07	-1.08666	2.32085e-15
ENSG00000255819.7	chr12	10372353	10410146	KLRC4-KLRK1	-	protein_coding	n	37794	overlapping with other HUSH targets L1s		same as AC022075	0.300298	0.151447	0.309204	0.211994	0.282594	0.170299	0.180187	0.154505	0.433015	1	0.638771	0.921	0.436021	1	0.451804	0.393479	0.496097	0.481458	0.315102	0.316995	0.859324	0.751739	-0.930892	3.11796e-08	-0.721273	2.94762e-05	-1.34994	5.80286e-17
ENSG00000241743.4	chrX	113616300	114059289	XACT	-	lncRNA	n	442990	overlapping with other HUSH targets L1s			0.11732	0.0639337	0.123539	0.110937	0.0904172	0.0892206	0.0808973	0.0655473	0.307774	1	0.678956	0.605617	0.294605	1	0.448815	0.477748	0.550429	0.510488	0.442448	0.427905	0.791695	0.797059	-0.777915	2.64318e-09	-0.58263	2.01914e-05	-0.868228	1.0386e-11
ENSG00000121931.16	chr1	110947190	110963965	LRIF1	-	protein_coding	n	16776	overlapping with other HUSH targets L1s			1.3069	0.991562	1.79356	1.23372	1.59005	1.11063	1.61766	0.578541	0.0653239	1	0.462581	0.996176	0.297847	1	0.286849	0.278391	0.495522	0.433212	0.248348	0.289406	0.782113	0.919847	-1.5888	1.32145e-14	-0.873954	6.00834e-05	-1.65946	1.82863e-15
ENSG00000089472.16	chrX	66162549	66268867	HEPH	+	protein_coding	n	106319	overlapping with other HUSH targets L1s			0.354158	0.416612	0.541014	1.0531	0.610241	0.529557	0.866772	0.83162	-1.13984	0.323371	-0.0914664	1	-0.575391	1	0.625488	0.741269	0.650902	0.656322	0.749402	0.741813	0.924478	1.02206	-0.509966	0.00334504	-0.574232	0.000126407	-0.38429	0.0466432
ENSG00000177054.14	chr11	19117099	19176422	ZDHHC13	+	protein_coding	n	59324	overlapping with other HUSH targets L1s			0.0649798	0.0804995	0.067367	0.0799197	0.0902826	0.102525	0.0980991	0.094836	-0.407786	1	-0.38959	0.998491	-0.00101596	1	0.420238	0.358924	0.361057	0.387783	0.401488	0.365631	0.887418	0.803414	-1.11793	9.50854e-14	-1.17471	3.44289e-15	-1.14062	3.43372e-14
ENSG00000035115.22	chr2	217730	266398	SH3YL1	-	protein_coding	n	48669	overlapping with other HUSH targets L1s			0.16955	0.162912	0.262899	0.210054	0.224196	0.165843	0.105101	0.107928	0.642155	1	1.15061	0.197049	0.872463	0.831623	0.572203	0.536619	0.521141	0.582148	0.525748	0.49735	0.980245	0.938477	-0.791183	2.88842e-07	-0.797822	1.34667e-07	-0.907397	1.53358e-09
ENSG00000282111.1	chr1	229022773	229038274	LINC02815	-	lncRNA	n	15502	overlapping with other HUSH targets L1s			0	0.00147397	0.0553402	0	0.0338724	0	0.0375412	0	-4.54419	1	0.556576	1	-0.149158	1	0.584797	0.491545	0.504932	0.620386	0.499462	0.518229	1.02285	1.08866	-0.971701	2.52133e-06	-0.905605	7.75309e-06	-1.05213	2.53645e-07
ENSG00000254319.6	chr8	2648075	2728577	AC246817.2	-	lncRNA	n	80503	overlapping with other HUSH targets L1s			0.163428	0.181654	0.213651	0.246053	0.327827	0.282028	0.176288	0.106154	0.288082	1	0.701892	0.608166	1.10966	0.360414	0.356345	0.233582	0.333905	0.321399	0.222585	0.252084	0.486937	0.459663	-0.682421	0.00229598	-0.530779	0.00908791	-0.995469	1.99194e-07
ENSG00000282826.2	chr20	28563850	28602843	FRG1CP	-	transcribed_unprocessed_pseudogene	n	38994	overlapping with other HUSH targets L1s			0.351298	0.231167	0.350665	0.404802	0.302983	0.333322	0.328599	0.290611	-0.0878523	1	0.286683	1	0.0391127	1	0.754781	0.77062	0.734472	0.825381	0.757366	0.738988	1.43034	1.42611	-0.904947	3.55092e-10	-0.872205	1.41889e-09	-0.932764	9.30412e-11
ENSG00000198169.9	chr8	144720907	144756417	ZNF251	-	protein_coding	n	35511	overlapping with other HUSH targets L1s			0.159923	0.17534	0.17117	0.200589	0.204648	0.147814	0.159857	0.158056	0.0764411	1	0.225571	1	0.148757	1	0.341841	0.471556	0.447682	0.470864	0.339513	0.394424	0.93089	0.999904	-1.24655	5.6536e-13	-1.07113	9.84023e-10	-1.3944	5.23756e-16
ENSG00000270604.5	chr6	30234039	30326134	HCG17	-	lncRNA	n	92096	overlapping with other HUSH targets L1s			0.158645	0.124797	0.180395	0.100362	0.179599	0.153231	0.189351	0.141721	-0.224098	1	-0.237876	1	0.0073748	1	0.182713	0.145127	0.154831	0.155452	0.162939	0.152464	0.375552	0.418613	-1.27611	3.14957e-15	-1.3553	3.36874e-17	-1.33201	2.15979e-16
ENSG00000286931.1	chr14	24007185	24027782	AL136419.3	+	lncRNA	n	20598	overlapping with other HUSH targets L1s			0.228921	0.167505	0.497247	0.187018	0.225352	0.15927	0.098639	0.0770217	1.17327	1	1.96038	0.153248	1.12922	1	0.610436	0.568328	0.553814	0.595564	0.544151	0.527372	1.53395	1.68124	-1.44713	6.17155e-20	-1.48287	5.38933e-21	-1.58481	2.96879e-23
ENSG00000285467.1	chr14	23969931	24051377	AL136419.1	+	lncRNA	n	81447	overlapping with other HUSH targets L1s			0.450689	0.452799	0.731018	0.349129	0.383727	0.284513	0.301105	0.145355	1.01653	1	1.27422	0.28415	0.581409	1	0.531752	0.476084	0.482387	0.53639	0.508818	0.504757	1.005	1.10891	-1.06847	8.68158e-15	-1.05248	2.46363e-14	-1.06026	1.67936e-14
ENSG00000245648.2	chr12	10363638	10398506	AC022075.1	+	lncRNA	n	34869	overlapping with other HUSH targets L1s			0.350413	0.159237	0.297037	0.203302	0.269555	0.170248	0.197059	0.183524	0.421789	1	0.394644	1	0.208502	1	0.392653	0.338369	0.424601	0.40823	0.27069	0.31053	0.809747	0.677889	-1.02554	1.08432e-08	-0.837628	4.75431e-06	-1.35544	7.70921e-15
ENSG00000232931.6	chr2	95807052	95835003	LINC00342	-	lncRNA	n	27952	overlapping with other HUSH targets L1PREC2, L1PA10, L1PA2, L1PA2, L1PA10, L1PA12			0.262891	0.197824	0.265742	0.444431	0.36594	0.418794	0.189938	0.195075	0.259473	1	0.882971	0.542115	1.02718	0.739487	1.28952	1.2718	0.94538	0.974517	1.16603	1.26084	3.49481	3.50627	-1.45059	2.45325e-29	-1.86623	2.9696e-47	-1.52816	4.18377e-32
ENSG00000101546.13	chr18	80034389	80050651	RBFA	+	protein_coding	n	16263	overlapping with other HUSH targets L1PB4			0.932258	1.1809	1.02735	1.27404	1.0106	1.13029	1.32151	1.26736	-0.293222	1	-0.169927	1	-0.274135	1	0.295897	0.364633	0.32087	0.278878	0.396742	0.326456	0.905138	0.710854	-1.29098	1.51979e-08	-1.4319	1.34397e-10	-1.16164	7.95046e-07
ENSG00000189295.13	chr22	16654066	16675540	ANKRD62P1-PARP4P3	-	lncRNA	n	21475	overlapping with other HUSH targets L1PA5 L1PA4		as TPTEP1	0.0272462	0.0255361	0.0613835	0.0419261	0.0489025	0.0300681	0.0294767	0.0136578	0.283151	1	1.25036	0.633675	0.862671	1	2.6037	2.44373	2.14598	2.52415	2.59419	2.53243	4.54131	5.19343	-0.947397	2.31927e-11	-1.059	3.07848e-14	-0.924962	8.31643e-11
ENSG00000049167.15	chr5	60866454	60945073	ERCC8	-	protein_coding	n	78620	overlapping with other HUSH targets L1PA4 L1PA1 L1ME1			0.112182	0.112184	0.12828	0.153951	0.135313	0.158698	0.117267	0.114293	-0.0455755	1	0.285312	1	0.344399	1	0.825322	0.72339	0.777962	0.736732	0.702505	0.71661	1.44833	1.37033	-0.864007	3.55092e-10	-0.896153	5.08408e-11	-0.990006	2.21648e-13
ENSG00000268364.2	chr9	70193997	70258866	SMC5-AS1	-	lncRNA	n	64870	overlapping with other HUSH targets L1PA2 L1PA5			0.103993	0.103557	0.137085	0.0932913	0.107171	0.108209	0.0938043	0.0768633	0.281754	1	0.432449	0.979956	0.335164	1	0.59537	0.512961	0.56871	0.520994	0.571775	0.570747	0.860864	0.863612	-0.637772	8.15269e-05	-0.662506	1.33713e-05	-0.593886	0.000314386
ENSG00000165072.10	chr9	70043848	70226972	MAMDC2	+	protein_coding	n	183125	overlapping with other HUSH targets L1PA2 L1PA5		locus shared with SMC5-AS1	0.0359925	0.0358106	0.0474753	0.0351012	0.0358997	0.0369669	0.0326716	0.0267911	0.271525	1	0.473323	0.955139	0.292725	1	0.240402	0.246308	0.236748	0.234537	0.262342	0.250056	0.364068	0.368068	-0.588978	0.00014342	-0.63548	9.6444e-06	-0.514894	0.00143925
ENSG00000225393.1	chrX	155468286	155487046	BX571846.1	+	lncRNA	n	18761	overlapping with other HUSH targets L1PA13			0.10824	0.049326	0.173986	0.150656	0.297797	0.117131	0.170881	0.0767465	-0.651197	1	0.389115	1	0.742902	1	0.377302	0.466754	0.425305	0.489317	0.4579	0.541774	0.840223	0.900924	-1.04376	3.32018e-07	-0.926977	5.39253e-06	-0.799127	0.000333819
ENSG00000184856.7	chr21	22098616	22116605	LINC00308	+	lncRNA	n	17990	overlapping with other HUSH targets L1MA4A			0.0406554	0.0336583	0.0593176	0.0519485	0.0472844	0.0387874	0.0516453	0.0333482	-0.195414	1	0.384519	1	0.0143576	1	0.357231	0.298886	0.457024	0.420684	0.426288	0.382487	0.758972	0.644048	-1.0971	4.20267e-07	-0.678061	0.00232011	-0.795894	0.000955922
ENSG00000067113.17	chr5	55424854	55534969	PLPP1	-	protein_coding	n	110116	overlapping with other HUSH targets L1M2s			0.0451656	0.0203354	0.0384786	0.034155	0.0358593	0.0402908	0.0437635	0.0211875	0.0121381	1	0.160083	1	0.22822	1	0.524412	0.397058	0.503648	0.458768	0.390074	0.404111	0.797446	0.805906	-0.799099	3.32018e-07	-0.736535	2.45531e-06	-1.0134	1.03337e-11
ENSG00000213809.9	chr12	10372353	10391874	KLRK1	-	protein_coding	n	19522	overlapping with other HUSH targets L1M2 L1MA5		same as AC022075	0.24242	0.119386	0.189175	0.162297	0.167302	0.115233	0.139639	0.142046	0.362248	1	0.319326	1	0.00435681	1	0.520036	0.435968	0.517513	0.510829	0.364505	0.379309	1.16846	0.99931	-1.18157	1.76044e-10	-1.07633	6.60739e-09	-1.54307	3.01552e-17
ENSG00000139180.11	chr12	4649095	4694317	NDUFA9	+	protein_coding	n	45223	overlapping with other HUSH targets L1A7			0.397665	0.535074	0.340999	0.429186	0.374808	0.432037	0.4854	0.472274	-0.0383547	1	-0.314419	0.988245	-0.24725	1	0.464085	0.328161	0.381728	0.384242	0.304103	0.350653	0.654596	0.650502	-0.720226	0.000480782	-0.768655	4.26784e-05	-0.994431	6.58907e-08
ENSG00000139679.15	chr13	48389567	48444704	LPAR6	-	protein_coding	n	55138	overlapping with other HUSH targets L1A7		as RB1	0.0287143	0.0200987	0.0239075	0.0152958	0.0323789	0.019644	0.0216648	0.0130567	0.489312	1	0.172698	1	0.579685	1	1.15935	0.963482	1.01024	1.05792	1.04649	0.992024	1.81709	1.96516	-0.833161	7.56526e-09	-0.870637	8.46579e-10	-0.891672	3.79776e-10
ENSG00000261609.8	chr16	81314944	81390809	GAN	+	protein_coding	n	75866	overlapping with other HUSH targets L1A7			0.121811	0.146676	0.15307	0.202955	0.145901	0.172421	0.116275	0.107195	0.26428	1	0.671535	0.643762	0.510176	1	0.648214	0.566186	0.589456	0.619784	0.550622	0.533142	0.87787	0.871435	-0.526564	0.00207044	-0.532495	0.000416726	-0.69077	4.10382e-06
ENSG00000138375.13	chr2	216412414	216483053	SMARCAL1	+	protein_coding	n	70640	overlapping with other HUSH targets L1A5			0.314024	0.231277	0.347746	0.17715	0.277709	0.193433	0.293404	0.195901	0.156206	1	0.101147	1	-0.0548376	1	0.701003	0.681581	0.680308	0.691937	0.663907	0.684826	0.975631	0.983393	-0.502729	0.00265245	-0.513493	0.00045782	-0.538414	0.000627118
ENSG00000224023.10	chr10	125700436	125719566	EDRF1-DT	-	lncRNA	n	19131	overlapping with other HUSH targets L1A3			0.0161918	0.0143325	0.0153121	0.00595735	0.0197619	0.00762145	0.00640419	0.00836247	1.04799	1	0.532732	1	0.890348	1	0.55663	0.542848	0.523332	0.474141	0.512643	0.476523	1.00815	0.957687	-0.838367	1.55162e-05	-0.979662	8.15027e-08	-0.99123	1.1345e-07
ENSG00000216895.9	chr7	155611231	155645205	AC009403.1	-	lncRNA	n	33975	overlapping with other HUSH targets			0.159809	0.250185	0.181372	0.208316	0.202154	0.188522	0.158971	0.252315	-0.00445462	1	-0.0771644	1	-0.0734461	1	1.01432	1.00474	0.888515	0.97787	1.02335	0.950963	1.67575	1.81071	-0.787853	1.06007e-07	-0.900848	3.01552e-10	-0.820372	2.47843e-08
ENSG00000172172.8	chr8	120380761	120445402	MRPL13	-	protein_coding	n	64642	overlapping with other HUSH targets			0.227621	0.335451	0.224317	0.23555	0.236543	0.277116	0.264716	0.229341	0.188087	1	-0.103642	1	0.0559626	1	0.519664	0.384057	0.495152	0.466195	0.365607	0.431191	0.727268	0.684624	-0.643866	0.000960398	-0.554792	0.00191847	-0.824955	2.3216e-06
ENSG00000176055.10	chr5	90458209	90474771	MBLAC2	-	protein_coding	n	16563	overlapping with other HUSH targets		come back to this locus	0.398982	0.312469	0.619016	0.408732	0.53514	0.527558	0.60903	0.40085	-0.505398	1	0.024878	1	0.0729427	1	0.459237	0.356174	0.580659	0.531158	0.414042	0.373264	1.13087	1.01737	-1.39778	6.92307e-13	-0.951116	2.60719e-06	-1.44874	1.62233e-13
ENSG00000270804.1	chr19	57867885	57868834	AC010326.4	+	transcribed_processed_pseudogene	n	950	overlapping with other HUSH target ZNFs			1.22276	1.49123	1.23341	1.9195	1.05018	1.17303	0.666329	0.912181	0.78257	1	0.998987	0.719933	0.496106	1	0.849689	0.873252	0.670651	1.09287	0.620965	0.477971	6.39321	5.97588	-2.83852	2.29631e-17	-2.79506	2.80652e-17	-3.48733	3.96548e-22
ENSG00000215796.3	chr1	247042791	247044021	AL512637.1	+	processed_pseudogene	y	1231	overlapping with other HUSH target ZNF670			0.230668	0.250584	0.501428	0.231458	0.0511867	0.270732	0.381523	0.194942	-0.26533	1	0.341419	1	-0.840986	1	3.63174	4.06845	2.88356	3.7509	4.01345	3.71702	6.45918	5.8276	-0.674297	0.0490102	-0.886025	0.000481681	-0.669266	0.0365931
ENSG00000268750.7	chr19	57819719	57858941	AC010522.1	+	protein_coding	n	39223	overlapping with other HUSH target ZNF587			0.354732	0.227779	0.328346	0.297834	0.318082	0.307479	0.376919	0.317126	-0.25235	1	-0.148612	1	-0.15008	1	0.398933	0.415178	0.518245	0.537754	0.394802	0.456833	1.13889	1.24804	-1.55139	4.12707e-26	-1.17597	3.29074e-15	-1.4858	1.20438e-23
ENSG00000215154.6	chr16	2603350	2630494	AC141586.1	+	transcribed_unprocessed_pseudogene	n	27145	overlapping with other HUSH target ZNF, L1s			0.392746	0.444027	0.41239	0.455124	0.437559	0.367555	0.340768	0.437111	0.105529	1	0.157706	1	0.0500623	1	0.327104	0.373528	0.345358	0.485137	0.315115	0.34742	0.529473	0.823248	-0.947646	0.00077045	-0.700936	0.00778702	-1.02801	0.000126921
ENSG00000170619.10	chr8	144841042	144853736	COMMD5	-	protein_coding	n	12695	overlapping with other HUSH target ZNF gene		read-through	1.54198	1.71169	1.72238	1.30264	1.80007	1.57185	1.81035	1.62881	-0.0802001	1	-0.185113	1	-0.0286007	1	2.26458	2.25571	2.23928	2.48144	2.27115	2.15982	3.90589	4.6081	-0.912967	1.46922e-09	-0.849938	1.94749e-08	-0.941898	3.98325e-10
ENSG00000268163.1	chr19	57437970	57477536	AC004076.1	-	protein_coding	n	39567	overlapping with other HUSH target ZNF and L1M1			0.219209	0.175268	0.299315	0.275081	0.191897	0.151087	0.135471	0.0879424	0.819152	1	1.36088	0.148057	0.617047	1	1.4571	1.76198	1.59566	1.63583	1.69594	1.7267	2.27439	2.40199	-0.538592	0.00153032	-0.533029	0.000443432	-0.450158	0.0122822
ENSG00000286132.1	chr19	12075327	12113325	AC022415.2	+	protein_coding	n	37999	overlapping with other HUSH target ZNF			0.241162	0.20505	0.315795	0.248941	0.210318	0.231048	0.191037	0.129814	0.475102	1	0.814754	0.563546	0.459113	1	1.63569	2.12093	1.81959	1.94348	2.15888	2.17666	2.75501	3.2583	-0.678477	5.29031e-05	-0.675932	2.35528e-05	-0.471751	0.0153099
ENSG00000286261.1	chr19	53431984	53461862	AC022137.3	+	protein_coding	n	29879	overlapping with other HUSH target ZNF			0.706995	0.734146	0.780124	0.738847	0.689248	0.595345	0.583636	0.486799	0.428664	1	0.504599	0.751254	0.26281	1	2.13217	2.31478	1.94347	2.01444	2.08047	2.14395	3.52932	3.84842	-0.7302	2.48001e-07	-0.89819	2.62558e-11	-0.804228	5.92983e-09
ENSG00000283515.1	chr19	58228914	58315183	AC020915.4	+	protein_coding	n	86270	overlapping with other HUSH target ZNF			0.72621	0.650365	0.853622	0.796218	0.745973	0.607354	0.715177	0.598366	0.0675727	1	0.328767	0.934352	0.0429447	1	2.43851	2.74453	2.48318	2.56305	2.83479	2.75113	3.46339	4.08446	-0.542179	0.000738878	-0.580758	6.25487e-05	-0.434206	0.0122905
ENSG00000269476.1	chr19	57876765	57916591	AC010326.2	-	protein_coding	n	39827	overlapping with other HUSH target ZNF			0.307438	0.147446	0.357778	0.322505	0.233626	0.185141	0.201239	0.138584	0.420807	1	1.00067	0.51511	0.300739	1	1.1576	1.46812	1.15408	1.17925	1.52286	1.62071	2.23276	2.62928	-0.888543	5.247e-09	-1.05886	6.61139e-13	-0.628848	0.000196793
ENSG00000253392.3	chr19	2908371	2926817	AC119403.1	-	lncRNA	n	18447	overlapping with other HUSH target ZNF			0.214567	0.261357	0.260883	0.265047	0.191284	0.207764	0.256811	0.328834	-0.299156	1	-0.15462	1	-0.552789	1	2.97891	3.2163	2.74329	3.20952	3.25187	3.36278	4.23744	4.71699	-0.53123	0.00229598	-0.588414	0.000109864	-0.436693	0.0182614
ENSG00000281016.1	chr4	386174	454070	AC092574.2	+	lncRNA	n	67897	overlapping with other HUSH target ZNF			0.190095	0.196703	0.222346	0.210829	0.208499	0.158912	0.187214	0.100141	0.427804	1	0.591205	0.848266	0.353648	1	2.43352	2.4482	2.15421	2.14237	2.58317	2.4981	3.07279	4.23653	-0.582191	0.00124625	-0.766391	8.58604e-07	-0.524407	0.00420089
ENSG00000268886.1	chr19	52575883	52585561	AC022150.1	-	lncRNA	n	9679	overlapping with other HUSH target ZNF			0.178688	0.118037	0.201047	0.200175	0.119351	0.104373	0.165611	0.0991729	0.163278	1	0.596471	0.979956	-0.24545	1	1.65512	1.7523	1.4889	1.46502	1.69893	1.61309	2.66088	2.78072	-0.675013	0.00024873	-0.881177	8.93609e-08	-0.716233	6.05003e-05
ENSG00000287608.1	chr19	53434661	53473936	AC022137.4	-	lncRNA	n	39276	overlapping with other HUSH target ZNF			0.516592	0.531154	0.568702	0.52406	0.503753	0.441769	0.43334	0.34589	0.426759	1	0.487503	0.792263	0.278687	1	1.92004	2.2006	1.81836	1.88308	1.99388	2.00807	3.2533	3.57416	-0.728327	3.52464e-07	-0.883056	9.18982e-11	-0.770513	4.44441e-08
ENSG00000186019.11	chr19	44103007	44113183	AC021092.1	-	lncRNA	n	10177	overlapping with other HUSH target ZNF			0.621439	0.450165	0.774087	0.755918	0.428245	0.345895	0.541745	0.37728	0.221289	1	0.734388	0.782648	-0.248268	1	3.03233	3.48104	2.55781	2.59337	3.41273	3.22962	5.80164	6.5571	-0.923677	3.18395e-10	-1.26213	3.64644e-19	-0.895589	1.52953e-09
ENSG00000269289.6	chr19	23919081	23958035	AC011503.1	-	lncRNA	n	38955	overlapping with other HUSH target ZNF			0.138054	0.143414	0.138312	0.121416	0.186825	0.109347	0.0830839	0.0739233	0.841429	1	0.725624	0.823975	0.914912	1	1.25285	1.18785	1.33646	1.37397	1.41403	1.26695	1.81798	2.05022	-0.664131	1.46037e-05	-0.512819	0.000761361	-0.528855	0.00148557
ENSG00000269091.6	chr19	50043196	50051062	AC010624.3	-	lncRNA	n	7867	overlapping with other HUSH target ZNF			1.27751	1.53937	1.54928	1.41829	1.10932	1.24177	1.58333	1.02696	0.10899	1	0.184437	1	-0.151505	1	3.45705	3.16746	2.20591	2.68459	3.03226	3.24112	4.93274	5.60906	-0.669866	0.00018902	-1.10644	1.27081e-12	-0.748187	1.18466e-05
ENSG00000269867.1	chr19	57867038	57868172	AC010326.3	-	lncRNA	n	1135	overlapping with other HUSH target ZNF			1.57688	1.61054	1.80665	1.84762	1.24911	1.35804	1.16941	0.869214	0.642114	1	0.839234	0.796221	0.352537	1	0.793254	0.893341	0.561338	0.770302	0.519751	0.400063	5.24903	5.66117	-2.68816	4.49008e-17	-3.02074	9.77401e-21	-3.56223	3.09801e-24
ENSG00000268744.1	chr19	12379189	12401274	AC008758.4	-	lncRNA	n	22086	overlapping with other HUSH target ZNF			0.130514	0.0682816	0.169582	0.123847	0.0813099	0.0985545	0.187685	0.0651925	-0.347402	1	0.212921	1	-0.492937	1	1.66857	1.74732	1.49868	1.65889	1.9131	1.70167	2.45607	2.56577	-0.555792	0.00129953	-0.668832	9.73211e-06	-0.474433	0.00873052
ENSG00000259955.1	chr16	25238318	25239287	AC008741.1	+	lncRNA	n	970	overlapping with other HUSH target ZNF		ZKSCAN2	0.878202	0.859801	1.60705	0.963458	1.52655	1.3421	0.821001	0.659721	0.228894	1	0.793456	0.892201	0.950769	1	0.288059	0.190055	0.187664	0.478833	0.11403	0.216053	1.00374	1.03752	-2.07732	0.0152856	-1.58662	0.0202624	-2.59225	0.00148809
ENSG00000266922.1	chr19	11725961	11730783	AC008543.3	-	lncRNA	n	4823	overlapping with other HUSH target ZNF			0.0285452	0.0284257	0.0672448	0.0378088	0.0370165	0.0410283	0.0296368	0.0248781	0.0574581	1	0.937253	0.892201	0.507742	1	1.43548	1.4971	2.10731	1.91472	1.78883	1.83225	3.6529	3.73457	-1.33231	2.203e-13	-0.877641	3.68536e-06	-1.02811	6.32141e-08
ENSG00000269696.2	chr19	56545566	56567411	AC005498.3	-	lncRNA	n	21846	overlapping with other HUSH target ZNF			0.194181	0.166827	0.316551	0.281717	0.0985476	0.165903	0.13086	0.0909296	0.701585	1	1.42991	0.267625	0.252479	1	1.5391	1.62446	1.62347	1.66336	1.77716	1.68519	2.35996	2.64003	-0.660027	2.63376e-05	-0.604812	7.29348e-05	-0.529985	0.00184969
ENSG00000225766.10	chr14	24036453	24051028	DHRS4L1	+	transcribed_unprocessed_pseudogene	n	14576	overlapping with other HUSH target L1s			0.462226	0.391903	0.642391	0.365148	0.32638	0.241505	0.328515	0.142685	0.85644	1	1.09469	0.622774	0.267559	1	0.436642	0.354136	0.335111	0.380509	0.331363	0.378617	0.61548	0.681593	-0.713151	0.0167615	-0.855548	0.000325244	-0.867455	0.000940011
ENSG00000241170.3	chr11	74876286	74920022	AP001992.1	+	transcribed_processed_pseudogene	n	43737	overlapping with other HUSH target L1PREC2 L1PA15 L1MA2			0.0440687	0.038921	0.0368372	0.0442987	0.0408192	0.0321464	0.0343154	0.0365783	0.227919	1	0.194604	1	0.0418169	1	1.67877	1.33266	1.2049	1.1669	1.47692	1.3193	2.23563	2.24909	-0.574586	0.000901279	-0.91906	2.67361e-10	-0.681664	1.60193e-05
ENSG00000250958.1	chr5	102581368	102617589	LINC00492	+	lncRNA	n	36222	overlapping with other HUSH target L1PREC2			0.166049	0.113232	0.151924	0.13624	0.142065	0.109834	0.150236	0.0765565	0.299524	1	0.344192	1	0.150135	1	0.692547	0.570028	0.560344	0.601918	0.587319	0.548683	0.910057	0.945369	-0.55529	0.005451	-0.674205	6.18296e-05	-0.7078	5.36073e-05
ENSG00000277701.5	chr2	97281356	97291849	AC159540.2	+	lncRNA	n	10494	overlapping with other HUSH target L1PREC2			0.0655964	0.0174191	0.0169482	0.125982	0.0410305	0.0367204	0.0544838	0.0254086	0.0566274	1	0.832106	1	-0.0427978	1	0.396437	0.512385	0.433662	0.494674	0.351342	0.419383	0.998479	0.959017	-1.10627	5.65633e-06	-1.0745	5.46713e-06	-1.34284	1.50225e-08
ENSG00000205628.4	chr7	53655508	53811952	LINC01446	-	lncRNA	n	156445	overlapping with other HUSH target L1PB2			0.0474107	0.0393617	0.0456076	0.0559487	0.0316843	0.0382118	0.0296288	0.0393705	0.331545	1	0.558067	0.911132	0.0192898	1	0.70489	0.563467	0.713459	0.667127	0.616284	0.599242	1.05443	1.00402	-0.698653	3.65601e-06	-0.576394	0.000136142	-0.760023	2.21358e-07
ENSG00000136682.15	chr2	113437691	113496204	CBWD2	+	protein_coding	n	58514	overlapping with other HUSH target L1PB1 + long exon			0.31675	0.292482	0.260683	0.28846	0.292545	0.274633	0.363455	0.347229	-0.222154	1	-0.372102	0.929002	-0.325441	1	0.600085	0.587584	0.692186	0.685446	0.630102	0.583795	0.949224	1.00549	-0.718638	1.39095e-06	-0.504629	0.000919205	-0.687317	5.13951e-06
ENSG00000204778.4	chr9	65287914	65323015	CBWD4P	-	unprocessed_pseudogene	n	35102	overlapping with other HUSH target L1PB1			0.166199	0.112614	0.138293	0.161043	0.122664	0.163778	0.174518	0.113941	-0.0491673	1	0.0525245	1	-0.0108872	1	0.555441	0.400897	0.541922	0.495031	0.457958	0.428871	0.83277	0.713087	-0.69336	0.00124949	-0.576899	0.00329297	-0.80225	5.40377e-05
ENSG00000140284.11	chr15	50182196	50236385	SLC27A2	+	protein_coding	n	54190	overlapping with other HUSH target L1PB1			0.208009	0.5374	0.595787	0.270466	0.399801	0.340751	0.613083	0.315891	-0.318014	1	-0.100947	1	-0.327186	1	0.464635	0.389526	0.565462	0.561155	0.338829	0.321635	0.747763	0.974769	-1.01135	8.71705e-10	-0.611932	0.000489272	-1.38241	4.39838e-18
ENSG00000147592.9	chr8	70635318	70669185	LACTB2	-	protein_coding	n	33868	overlapping with other HUSH target L1PB1			0.153962	0.185195	0.220558	0.200561	0.187289	0.159905	0.186001	0.166117	-0.0547363	1	0.257917	1	-0.0205806	1	0.676514	0.439092	0.592124	0.521941	0.55738	0.517721	0.814515	0.835072	-0.564315	0.036493	-0.566662	0.0069474	-0.617672	0.0100871
ENSG00000047932.14	chr6	117560269	117602542	GOPC	-	protein_coding	n	42274	overlapping with other HUSH target L1PB1			0.504788	0.611857	0.588756	0.55025	0.566403	0.568604	0.503804	0.360466	0.369021	1	0.397809	0.926183	0.392715	1	0.719719	0.588723	0.671744	0.722562	0.617491	0.61803	1.0885	1.09876	-0.74127	5.02815e-06	-0.649172	5.49393e-05	-0.823889	1.79469e-07
ENSG00000218739.10	chr2	37196488	37216193	CEBPZOS	+	protein_coding	n	19706	overlapping with other HUSH target L1PB1			1.51954	1.61695	1.72438	1.70614	1.88815	1.56015	1.58697	1.29219	0.123242	1	0.252565	0.99702	0.260017	1	0.719992	0.623679	0.62353	0.68214	0.667945	0.636323	1.66809	1.65913	-1.30803	2.18747e-16	-1.34858	1.74804e-17	-1.35108	3.01552e-17
ENSG00000215126.10	chr9	41131306	41199261	CBWD6	-	protein_coding	n	67956	overlapping with other HUSH target L1PB1			0.278311	0.331196	0.190131	0.251232	0.280951	0.225594	0.347361	0.371965	-0.239088	1	-0.704686	0.502825	-0.50587	1	0.66473	0.620334	0.634853	0.630413	0.622852	0.56179	0.980053	0.938313	-0.578113	0.000337156	-0.600511	5.30412e-05	-0.695708	2.9557e-06
ENSG00000196873.16	chr9	68232003	68300035	CBWD3	+	protein_coding	n	68033	overlapping with other HUSH target L1PB1			0.289126	0.360377	0.201449	0.253293	0.32015	0.180791	0.358523	0.396627	-0.217494	1	-0.731672	0.609394	-0.592036	1	0.522968	0.478724	0.540932	0.53653	0.500753	0.469254	0.786767	0.762394	-0.62911	8.13684e-05	-0.523917	0.000655939	-0.675615	1.21651e-05
ENSG00000253926.1	chr8	129415949	129445852	AC011257.1	+	lncRNA	n	29904	overlapping with other HUSH target L1PB1			0.0791287	0	0.078367	0.00266784	0.0302018	0.000696543	0.00273137	0.00267493	3.85014	1	3.88395	0.80158	2.49524	1	1.10984	1.09426	0.929324	1.03699	0.849495	0.727679	1.57365	1.98904	-0.692257	9.22725e-05	-0.856491	1.13584e-07	-1.1755	4.073e-14
ENSG00000115816.15	chr2	37201612	37231596	CEBPZ	-	protein_coding	n	29985	overlapping with other HUSH target L1PB1		same as with CEBPZ	2.01133	2.34934	2.25708	2.14143	2.57668	2.33337	2.22244	2.02523	0.0377497	1	0.0502981	1	0.209008	1	0.627449	0.536941	0.594942	0.614133	0.560702	0.526521	1.20604	1.22893	-1.06422	8.91407e-12	-1.0096	1.02406e-10	-1.16329	6.80475e-14
ENSG00000272054.1	chr2	37208875	37212677	AC007390.1	+	lncRNA	y	3803	overlapping with other HUSH target L1PB1			1.52498	1.92866	1.89268	1.69322	2.1346	2.21275	1.8766	1.48989	0.0359111	1	0.0906369	1	0.368325	1	1.01229	0.597867	0.558435	0.668134	0.756204	0.624545	2.38947	2.0492	-1.46316	3.35966e-07	-1.85208	2.36114e-11	-1.68546	3.54812e-09
ENSG00000243849.2	chr3	113403988	113433992	CFAP44-AS1	+	lncRNA	n	30005	overlapping with other HUSH target L1PA8A L1PA5			0.0404349	0.017515	0.0324268	0.0220305	0.0262501	0.0159666	0.0343675	0.0217718	0.0471286	1	-0.0456706	1	-0.413068	1	0.953998	0.875532	0.854406	0.81496	0.885957	0.861429	1.74837	1.84217	-0.972551	1.43857e-11	-1.10491	5.73429e-15	-1.03886	4.1922e-13
ENSG00000286212.2	chr4	32005076	32022483	AC097654.1	-	lncRNA	n	17408	overlapping with other HUSH target L1PA8			0.156196	0.09385	0.118996	0.166294	0.096524	0.119056	0.0785917	0.0681604	0.768885	1	0.957272	0.750605	0.553624	1	0.674145	0.571868	0.721527	0.64349	0.546439	0.577863	1.36229	1.48829	-1.19348	8.04263e-12	-1.06266	1.44671e-09	-1.34127	1.26415e-14
ENSG00000272461.1	chr18	962592	976883	AP005328.1	-	lncRNA	n	14292	overlapping with other HUSH target L1PA8			0.0614098	0.0703456	0.0878421	0.0749593	0.108016	0.0735996	0.0450058	0.0223877	0.956697	1	1.26259	0.567505	1.4199	0.832232	1.37289	1.45329	1.19089	1.2445	1.36727	1.52501	2.79145	3.07124	-1.05228	3.93366e-12	-1.26667	1.41707e-17	-1.01857	2.87895e-11
ENSG00000213963.6	chr2	177283508	177392691	AC019080.1	-	lncRNA	n	109184	overlapping with other HUSH target L1PA8			0.0550082	0.0731417	0.0690861	0.10334	0.0532862	0.0931929	0.0323547	0.064227	0.408645	1	0.836914	0.786494	0.60179	1	0.497894	0.434217	0.575747	0.570035	0.424133	0.44275	0.881536	0.822003	-0.87006	4.12406e-10	-0.572302	0.000111913	-0.974589	1.09066e-12
ENSG00000172167.8	chr8	120445400	120542133	MTBP	+	protein_coding	n	96734	overlapping with other HUSH target L1PA7 and L1ME1			0.0720504	0.0833821	0.0638098	0.0756391	0.0733891	0.0721345	0.0732489	0.061192	0.208624	1	0.0522473	1	0.11386	1	0.387381	0.303653	0.391728	0.385814	0.302249	0.292113	0.66189	0.570604	-0.835056	1.75395e-07	-0.664866	4.67368e-05	-1.05244	6.15622e-12
ENSG00000122484.9	chr1	92299059	92402056	RPAP2	+	protein_coding	n	102998	overlapping with other HUSH target L1PA7			0.0877185	0.0960586	0.0958865	0.109546	0.105632	0.130439	0.124503	0.0818049	-0.167568	1	-0.00680404	1	0.193795	1	0.952206	0.738024	0.757606	0.747779	0.765332	0.697569	1.21717	1.20083	-0.51663	0.00478995	-0.68369	7.56955e-06	-0.725074	2.69778e-06
ENSG00000147509.14	chr8	53851795	53959303	RGS20	+	protein_coding	n	107509	overlapping with other HUSH target L1PA7			0.0555451	0.0376188	0.0653942	0.086716	0.0476693	0.0363273	0.0565058	0.0590273	-0.309542	1	0.396699	0.998861	-0.459726	1	0.930445	0.863672	0.931258	0.949189	0.863882	0.875904	1.31531	1.35135	-0.571722	0.000124774	-0.503877	0.000386549	-0.616055	1.61521e-05
ENSG00000133740.11	chr8	85177154	85217158	E2F5	+	protein_coding	n	40005	overlapping with other HUSH target L1PA7			0.324783	0.400959	0.334742	0.277197	0.31029	0.314485	0.3915	0.215949	0.255794	1	0.0100055	1	0.0398833	1	0.53393	0.488475	0.487638	0.581878	0.444226	0.476716	0.935257	0.999816	-0.920163	9.6547e-09	-0.854171	1.04225e-07	-1.0706	9.6894e-12
ENSG00000182504.11	chr3	101724593	101770562	CEP97	+	protein_coding	n	45970	overlapping with other HUSH target L1PA7			0.174076	0.173471	0.126991	0.171562	0.173164	0.151338	0.135924	0.103244	0.538422	1	0.319063	1	0.439448	1	0.814485	0.705812	0.677793	0.69894	0.666496	0.642802	1.30758	1.47802	-0.873386	3.65109e-09	-1.01628	1.6298e-12	-1.08896	3.00992e-14
ENSG00000233654.2	chr2	190534855	190569776	AC108047.1	+	lncRNA	n	34922	overlapping with other HUSH target L1PA7			0.019958	0.00523441	0.0242661	0.014686	0.0192462	0.00656101	0.0152028	0.00839875	0.0968107	1	0.717573	1	0.124244	1	1.32908	1.30479	1.25797	1.26508	1.28699	1.25524	1.90579	1.87467	-0.521382	0.00153516	-0.583368	5.98534e-05	-0.57252	0.000209065
ENSG00000238171.1	chr2	181076051	181105968	AC068196.1	-	lncRNA	n	29918	overlapping with other HUSH target L1PA7		to LINC01934	0.00345127	0.00534617	0.000699378	0.000380941	0.00070204	0.00139243	0.00136505	0.00222807	1.28211	1	-1.62125	0.827648	-0.731284	1	0.533385	0.602844	0.498923	0.449303	0.593999	0.584907	0.843795	0.848722	-0.574708	0.00532496	-0.836458	8.15399e-07	-0.521667	0.0126033
ENSG00000120210.8	chr9	5123880	5185647	INSL6	-	protein_coding	n	61768	overlapping with other HUSH target L1PA7			0.0395627	0.0440211	0.0552165	0.0597822	0.0314537	0.0323731	0.0218188	0.0118711	1.30547	1	1.76582	0.15834	0.91693	1	0.278959	0.311394	0.247062	0.274243	0.299051	0.298574	0.777245	0.815909	-1.43186	6.8703e-23	-1.61059	9.25919e-29	-1.41428	4.64768e-22
ENSG00000215256.4	chr14	23938219	24052555	DHRS4-AS1	-	lncRNA	n	114337	overlapping with other HUSH target L1PA6 L1PA7			0.897885	1.03599	1.44224	0.662567	0.675462	0.529767	0.613823	0.288239	1.10002	1	1.22225	0.319862	0.417856	1	0.653581	0.605712	0.673982	0.690108	0.626229	0.611893	1.01678	1.13862	-0.775192	2.45349e-08	-0.659807	3.26748e-06	-0.799667	6.99978e-09
ENSG00000129084.18	chr11	14504874	14643635	PSMA1	-	protein_coding	n	138762	overlapping with other HUSH target L1PA6			0.401203	0.57584	0.375016	0.388081	0.428967	0.463987	0.417778	0.429465	0.205519	1	-0.150899	1	0.0758217	1	0.551514	0.540723	0.48888	0.481213	0.495541	0.490846	0.809236	0.841866	-0.596073	5.13785e-05	-0.767188	1.05427e-08	-0.743135	5.18499e-08
ENSG00000162928.9	chr2	61017225	61051990	PEX13	+	protein_coding	n	34766	overlapping with other HUSH target L1PA6			0.293041	0.289513	0.260602	0.295038	0.299957	0.332219	0.320399	0.255394	0.0164504	1	-0.0518697	1	0.134354	1	0.798349	0.691117	0.699003	0.761511	0.624642	0.704279	1.851	2.09907	-1.40681	1.58581e-22	-1.43464	2.02421e-23	-1.57086	1.17813e-27
ENSG00000062725.10	chr17	60443158	60526242	APPBP2	-	protein_coding	n	83085	overlapping with other HUSH target L1PA6			0.184033	0.123756	0.208774	0.161178	0.192378	0.169975	0.176217	0.105262	0.12869	1	0.393748	0.986513	0.363736	1	1.03058	0.860544	0.943928	0.94377	0.881751	0.817671	1.50051	1.55013	-0.689845	3.40352e-06	-0.692424	1.70824e-06	-0.844103	1.95857e-09
ENSG00000006837.12	chr5	134286350	134371047	CDKL3	-	protein_coding	n	84698	overlapping with other HUSH target L1PA6			0.0327125	0.0221217	0.0328566	0.0344475	0.0244263	0.023117	0.0267609	0.0251848	0.0790477	1	0.373223	1	-0.127914	1	0.844172	0.769063	0.808462	0.850959	0.820993	0.764571	1.20809	1.19095	-0.572523	0.000234752	-0.531663	0.000271446	-0.597567	7.21314e-05
ENSG00000285943.1	chr3	113361901	113515151	AC112128.1	-	protein_coding	n	153251	overlapping with other HUSH target L1PA6			0.0710823	0.0572539	0.0555011	0.0526527	0.0546844	0.0487942	0.0642235	0.0582858	0.0671883	1	-0.179923	1	-0.243703	1	0.851667	0.704327	0.733278	0.740577	0.724881	0.76512	1.15203	1.12901	-0.551888	0.000617188	-0.630086	1.33713e-05	-0.614334	4.72849e-05
ENSG00000246366.6	chr8	70608577	70663279	LACTB2-AS1	+	lncRNA	n	54703	overlapping with other HUSH target L1PA6			0.0781765	0.0971156	0.107865	0.101463	0.101365	0.0755834	0.0963073	0.0811567	-0.0186064	1	0.237828	1	-0.00460792	1	0.71397	0.544829	0.620057	0.561387	0.587054	0.55423	1.07934	1.10667	-0.796246	9.67669e-07	-0.888006	1.30617e-08	-0.937659	2.0583e-09
ENSG00000187630.17	chr14	23969874	24006408	DHRS4L2	+	protein_coding	n	36535	overlapping with other HUSH target L1PA6			0.581962	0.652307	0.862789	0.432359	0.432892	0.353191	0.422536	0.192306	1.00461	1	1.07419	0.486555	0.353796	1	0.278724	0.253138	0.236667	0.264729	0.232108	0.246656	0.534885	0.606718	-1.10122	2.17428e-09	-1.18519	5.33955e-11	-1.25246	6.80654e-12
ENSG00000253636.1	chr8	73052178	73063061	AC022893.1	+	lncRNA	n	10884	overlapping with other HUSH target L1PA6			0.0521779	0.062981	0.0519063	0.0376968	0.0357007	0.0478441	0.0469032	0.0416468	0.374756	1	0.0166964	1	-0.0851569	1	1.56601	1.28729	0.99792	1.02921	1.17208	1.24837	2.79652	2.75025	-0.959043	1.81463e-08	-1.45169	2.90205e-19	-1.19591	5.66479e-13
ENSG00000117477.12	chr1	169394870	169460669	CCDC181	-	protein_coding	n	65800	overlapping with other HUSH target L1PA5 L1PA7			0.00444615	0.00746603	0.00779085	0.00883354	0.00590527	0.00553974	0.0076031	0.00587575	-0.188239	1	0.297903	1	-0.238695	1	1.10408	0.959589	0.790289	0.734529	0.903815	0.954963	1.76962	1.34044	-0.592035	0.00131996	-1.02873	1.37599e-11	-0.742784	6.38835e-06
ENSG00000248428.1	chr5	110970951	111008899	AC010395.1	-	lncRNA	n	37949	overlapping with other HUSH target L1PA5 L1PA11			0.122894	0.000602111	0.0923547	0.0012013	0.100455	0.00109776	0.0812507	0	0.603416	1	0.202979	1	0.321105	1	0.7952	0.732736	0.62998	0.608364	0.659691	0.595505	1.215	1.31782	-0.728921	4.46617e-06	-1.0322	1.89785e-12	-1.01286	7.91132e-12
ENSG00000152380.10	chr5	80487969	80542563	FAM151B	+	protein_coding	n	54595	overlapping with other HUSH target L1PA5 L1MA2			0.0252173	0.00585939	0.011881	0.0156567	0.0205824	0.0118273	0.0314179	0.0234428	-0.814781	1	-0.994231	0.923476	-0.759257	1	0.573215	0.50032	0.536816	0.49794	0.544319	0.510542	0.909511	0.838974	-0.703933	1.40314e-05	-0.75729	9.35704e-07	-0.729366	5.00698e-06
ENSG00000246596.7	chr5	177619059	177672209	AC139795.1	-	transcribed_unprocessed_pseudogene	n	53151	overlapping with other HUSH target L1PA5			0.169337	0.0601857	0.153138	0.149884	0.139297	0.105223	0.124668	0.129178	-0.144165	1	0.255475	1	-0.0539551	1	1.1694	1.06078	1.08682	1.02756	0.95173	1.05342	1.92296	1.81141	-0.743781	2.48001e-07	-0.820824	3.9009e-09	-0.897006	8.63837e-11
ENSG00000163138.19	chr4	20696282	20752907	PACRGL	+	protein_coding	n	56626	overlapping with other HUSH target L1PA5			0.0879819	0.0778787	0.0720548	0.0716514	0.0723291	0.0763272	0.0860049	0.0520316	0.263862	1	0.0568556	1	0.105697	1	0.757709	0.607717	0.676152	0.542322	0.602278	0.597708	1.0083	0.981596	-0.543424	0.00616379	-0.708377	1.67912e-05	-0.729683	1.69032e-05
ENSG00000176273.15	chr10	93893973	93956062	SLC35G1	+	protein_coding	n	62090	overlapping with other HUSH target L1PA5			0.0476725	0.0500489	0.0532451	0.0866385	0.0487119	0.0422694	0.0644592	0.0575446	-0.320445	1	0.196682	1	-0.423387	1	0.380016	0.318686	0.346438	0.299222	0.313533	0.308276	0.673903	0.62133	-0.890664	4.40753e-08	-1.00528	1.93974e-10	-1.0588	2.36501e-11
ENSG00000144840.10	chr3	120684938	120742993	RABL3	-	protein_coding	n	58056	overlapping with other HUSH target L1PA5			0.180374	0.304432	0.220571	0.205537	0.224305	0.241819	0.159683	0.096448	0.919132	1	0.733409	0.711167	0.862868	0.976441	0.643322	0.475786	0.595743	0.565201	0.494087	0.471683	1.12681	1.14721	-1.0229	3.33304e-11	-0.970031	3.63886e-10	-1.23548	2.67553e-16
ENSG00000106692.15	chr9	105558122	105653820	FKTN	+	protein_coding	n	95699	overlapping with other HUSH target L1PA5			0.111942	0.0915662	0.0969685	0.135765	0.112262	0.125152	0.0898308	0.0604607	0.436753	1	0.629931	0.798514	0.658783	1	1.24251	1.14042	1.0167	1.06062	1.13731	1.11065	1.77097	1.77374	-0.572923	0.000114042	-0.770849	6.52129e-09	-0.657055	2.54859e-06
ENSG00000166037.11	chr11	95789965	95832693	CEP57	+	protein_coding	n	42729	overlapping with other HUSH target L1PA5			0.85021	0.883147	0.842513	0.884469	0.806149	1.20188	0.86737	0.785953	0.0681031	1	0.0628006	1	0.280334	1	0.424327	0.408437	0.453711	0.427131	0.369311	0.360493	1.07637	0.827976	-1.19381	1.54873e-13	-1.11317	7.59463e-12	-1.38424	6.29245e-18
ENSG00000031691.7	chr6	49463370	49493107	CENPQ	+	protein_coding	n	29738	overlapping with other HUSH target L1PA5			0.22164	0.256248	0.200529	0.25371	0.216124	0.223438	0.258869	0.182911	0.112412	1	0.0393078	1	-0.00793145	1	0.677553	0.629224	0.712106	0.66609	0.529404	0.548512	1.21996	1.24608	-0.916034	3.81847e-09	-0.839629	7.77489e-08	-1.19354	2.46104e-15
ENSG00000222011.9	chr7	102748971	102809225	FAM185A	+	protein_coding	n	60255	overlapping with other HUSH target L1PA4 L1PB1			0.126381	0.117177	0.0838626	0.106489	0.110848	0.081928	0.113528	0.113284	0.102867	1	-0.252936	1	-0.234542	1	0.77545	0.627718	0.701389	0.676523	0.756304	0.683443	1.40078	1.31476	-0.952661	5.73676e-11	-0.978908	1.23276e-11	-0.915666	4.50442e-10
ENSG00000262943.7	chr17	6853861	6954107	ALOX12P2	+	transcribed_unprocessed_pseudogene	n	100247	overlapping with other HUSH target L1PA4 L1MA3			0.0296986	0.0231351	0.0372573	0.0559351	0.0274469	0.0331411	0.0169066	0.0211454	0.474826	1	1.29237	0.372197	0.671632	1	0.530513	0.489784	0.518729	0.498209	0.468564	0.473859	0.829009	0.813169	-0.686642	2.14761e-06	-0.691498	9.74419e-07	-0.801127	8.22146e-09
ENSG00000164654.16	chr7	7566875	7608932	MIOS	+	protein_coding	n	42058	overlapping with other HUSH target L1PA4			0.235686	0.344172	0.219896	0.346858	0.287652	0.345935	0.220181	0.265002	0.257005	1	0.224266	1	0.385233	1	0.792066	0.602705	0.783398	0.747711	0.683781	0.584663	1.29748	1.07495	-0.766731	2.47621e-05	-0.63225	0.000386549	-0.903965	1.65077e-07
ENSG00000096968.14	chr9	4984390	5129948	JAK2	+	protein_coding	n	145559	overlapping with other HUSH target L1PA4			0.0892033	0.10855	0.106662	0.106016	0.0694786	0.07341	0.0488192	0.0549545	0.930205	0.637578	1.03542	0.169409	0.4617	1	0.36174	0.315785	0.379553	0.383662	0.285214	0.329708	0.64006	0.580066	-0.848818	5.54395e-09	-0.676948	6.55115e-06	-0.988352	3.26525e-12
ENSG00000106258.15	chr7	99648194	99679998	CYP3A5	-	protein_coding	n	31805	overlapping with other HUSH target L1PA4			0.470203	0.719503	0.747685	0.837799	0.544489	0.95093	0.108182	0.175215	2.0704	0.00616416	2.48492	0.000136497	2.40058	0.000321068	0.994693	0.756425	0.717338	0.639982	0.671203	0.590838	2.29738	2.33506	-1.40347	1.27699e-20	-1.7714	2.1986e-32	-1.87623	1.05084e-35
ENSG00000138180.16	chr10	93496612	93529092	CEP55	+	protein_coding	n	32481	overlapping with other HUSH target L1PA4			0.268621	0.287017	0.188104	0.223863	0.210806	0.25523	0.226949	0.270077	0.161027	1	-0.270532	1	-0.0925244	1	0.428212	0.393517	0.400709	0.389456	0.372319	0.337662	0.622341	0.606969	-0.581167	0.00885872	-0.637811	0.000537084	-0.792416	2.87209e-05
ENSG00000286429.1	chr1	63487957	63508204	BX004807.1	+	lncRNA	n	20248	overlapping with other HUSH target L1PA4			0.10539	0.128083	0.115739	0.151975	0.132258	0.126532	0.121522	0.105349	0.0401971	1	0.237911	1	0.189276	1	0.860183	0.591809	0.801628	0.692217	0.677379	0.691741	1.15633	1.15337	-0.669768	0.00383563	-0.62938	0.00188261	-0.75423	0.000422218
ENSG00000258428.5	chr14	56633244	56648658	AL161757.2	-	lncRNA	n	15415	overlapping with other HUSH target L1PA4		same as TMEM260	0.128943	0.144523	0.127594	0.0968542	0.0960594	0.0945871	0.0960384	0.0873512	0.575076	1	0.291069	1	0.0554013	1	0.795543	0.695635	0.696724	0.535267	0.669708	0.629916	1.11434	1.13833	-0.59503	0.0202699	-0.872478	1.11362e-05	-0.793519	0.000221358
ENSG00000254838.5	chr11	6713536	6746439	GVINP1	-	transcribed_unprocessed_pseudogene	n	32904	overlapping with other HUSH target L1PA4			0.0305962	0.00555544	0.0302057	0.0138549	0.0210649	0.0126607	0.0111705	0.00972419	0.793626	1	1.0732	0.937461	0.687378	1	0.580279	0.556541	0.589187	0.572938	0.592759	0.444781	0.892626	0.86189	-0.626112	0.00217138	-0.594485	0.00103437	-0.758959	4.06073e-05
ENSG00000090266.13	chr7	140690777	140722790	NDUFB2	+	protein_coding	n	32014	overlapping with other HUSH target L1PA4			0.548304	0.809376	0.576465	0.801357	0.646891	0.857211	0.619979	0.991957	-0.24761	1	-0.226194	1	-0.0996188	1	0.628413	0.601765	0.561026	0.588865	0.529772	0.597891	1.11512	1.1583	-0.885781	2.12818e-08	-0.982793	1.73541e-10	-1.01077	7.49256e-11
ENSG00000230010.2	chr20	18289343	18359300	AL049646.1	-	lncRNA	n	69958	overlapping with other HUSH target L1PA4			0.0781029	0.0906364	0.0870362	0.0884613	0.0876677	0.0736911	0.06655	0.0815638	0.18825	1	0.24517	1	0.124019	1	0.68121	0.706672	0.683904	0.673297	0.715704	0.691003	1.11835	1.13389	-0.698393	1.04007e-06	-0.730706	1.42619e-07	-0.679042	2.46221e-06
ENSG00000230637.2	chr22	25327252	25339975	AL022324.1	+	unprocessed_pseudogene	n	12724	overlapping with other HUSH target L1PA4			0.008115	0.00269367	0.00904448	0.00895709	0.00825354	0.0139147	0.0128386	0.0115255	-1.12184	1	-0.434792	1	-0.137252	1	0.180559	0.246307	0.166907	0.266259	0.156474	0.203137	0.794336	0.671285	-1.77859	1.2433e-10	-1.75217	1.52833e-10	-2.02382	4.34722e-13
ENSG00000076321.11	chr1	173714941	173786692	KLHL20	+	protein_coding	n	71752	overlapping with other HUSH target L1PA4			0.143546	0.141552	0.156014	0.171228	0.147094	0.148052	0.128065	0.115013	0.22979	1	0.428599	0.924926	0.279733	1	1.16869	1.02473	1.11754	1.07722	0.99687	1.01059	2.54779	2.0442	-1.0661	3.12003e-14	-1.06525	3.52686e-14	-1.19386	6.73622e-18
ENSG00000230524.8	chr3	15151833	15205959	COL6A4P1	-	transcribed_unprocessed_pseudogene	n	54127	overlapping with other HUSH target L1PA3 L1PA7			0.119069	0.0415814	0.0945169	0.0955944	0.112921	0.0584934	0.0384802	0.0179804	1.50654	1	1.74843	0.350934	1.5991	0.834341	1.28311	1.21819	1.11711	1.15693	1.1144	1.15446	1.97223	1.91128	-0.634716	1.29289e-05	-0.772021	1.24596e-08	-0.775346	1.48346e-08
ENSG00000285953.1	chr7	92131774	92245924	AC000120.4	-	protein_coding	n	114151	overlapping with other HUSH target L1PA3 L1PA16			0.233223	0.281738	0.263678	0.231033	0.221902	0.216321	0.245071	0.199363	0.212123	1	0.154437	1	-0.0205126	1	0.790362	0.753126	0.725578	0.777158	0.73416	0.730389	1.12058	1.16059	-0.563532	0.000198285	-0.601988	1.74424e-05	-0.639263	7.20693e-06
ENSG00000177201.2	chr1	248290139	248303424	OR2T12	-	protein_coding	n	13286	overlapping with other HUSH target L1PA3			0.362033	0.00343964	1.01502	0.0557583	0.117776	0.3308	0.062246	0.259894	0.183002	1	1.73278	0.982622	0.477871	1	1.37869	1.50089	1.48429	1.58139	1.29319	1.19619	2.66955	2.40452	-0.817451	7.86161e-07	-0.72681	1.03749e-05	-1.02787	8.86629e-11
ENSG00000248109.3	chr5	148221650	148243580	MARCOL	+	protein_coding	n	21931	overlapping with other HUSH target L1PA3			0.0447278	0.0119816	0.045796	0.0374166	0.0507588	0.0275434	0.0139664	0.0145896	0.993741	1	1.53976	0.590945	1.4518	1	0.556345	0.575815	0.647424	0.652799	0.563193	0.476205	1.02531	1.08016	-0.894622	5.87627e-07	-0.694966	0.000124636	-1.0188	6.43557e-09
ENSG00000280561.1	chr10	125707416	125749525	AL158835.3	-	lncRNA	n	42110	overlapping with other HUSH target L1PA3			0.19228	0.207279	0.19652	0.175651	0.266348	0.198352	0.225728	0.221301	-0.1621	1	-0.264327	1	0.0558775	1	0.353151	0.339287	0.347987	0.357498	0.320455	0.326808	0.510863	0.517202	-0.570029	0.00688886	-0.542881	0.00257776	-0.667214	0.000470704
ENSG00000242553.1	chr21	37221419	37237744	AP001432.1	+	lncRNA	n	16326	overlapping with other HUSH target L1PA3			0.843278	1.18544	1.04517	1.26075	1.03114	1.15783	1.11755	1.15304	-0.162829	1	0.022249	1	-0.0527737	1	0.581905	0.636116	0.633688	0.707893	0.747514	0.599045	1.06352	0.987877	-0.752122	0.000588403	-0.612011	0.00260023	-0.608538	0.0101237
ENSG00000224698.1	chr1	108420689	108433184	AL390038.1	+	lncRNA	n	12496	overlapping with other HUSH target L1PA3			0.719575	0.799075	0.86653	0.995961	0.777383	0.78177	0.885684	0.979406	-0.296444	1	-0.00191334	1	-0.258283	1	0.588827	0.479472	0.529281	0.533489	0.442579	0.396916	0.823671	0.999487	-0.769947	0.00374338	-0.777154	0.000724096	-1.11798	1.27376e-06
ENSG00000238122.1	chr1	108261196	108273689	AL359258.1	-	lncRNA	n	12494	overlapping with other HUSH target L1PA3			0.714181	0.797374	0.864994	0.998857	0.773304	0.766057	0.891546	0.978496	-0.307048	1	-0.00470063	1	-0.280549	1	0.782743	0.609887	0.743055	0.745693	0.610857	0.642995	1.10211	1.1876	-0.716955	0.00277813	-0.620454	0.00358328	-0.867817	7.07567e-05
ENSG00000261787.2	chr8	66946501	66962591	TCF24	-	protein_coding	n	16091	overlapping with other HUSH target L1PA2			0.0470577	0.0440206	0.066318	0.0368308	0.0887606	0.0556625	0.0177662	0.0115994	1.61965	0.986236	1.79959	0.277326	2.28329	0.179036	1.43935	1.50277	1.2067	1.35666	1.40917	1.55422	2.44622	2.63326	-0.7875	9.28317e-07	-0.985618	8.28005e-11	-0.776814	1.54021e-06
ENSG00000233854.2	chr7	38980370	39013551	POU6F2-AS2	-	lncRNA	n	33182	overlapping with other HUSH target L1PA2			0.0352669	0.0330534	0.0353126	0.028508	0.0363965	0.0225984	0.0212308	0.00562492	1.33424	1	1.2361	0.747969	1.1225	1	0.680208	0.597251	0.629967	0.625775	0.571125	0.601056	0.98994	0.925438	-0.584583	0.00206162	-0.609277	0.000262085	-0.708371	3.75483e-05
ENSG00000227012.3	chr6	111900305	111909420	LINC02527	-	lncRNA	n	9116	overlapping with other HUSH target L1PA2			0.0972218	0.0413577	0.115913	0.0362564	0.11981	0.0422712	0.0246399	0.024862	1.48344	1	1.61594	0.660346	1.70527	1	1.30438	1.09204	1.20145	1.04599	1.17291	1.08817	2.12082	2.08908	-0.812904	5.6449e-05	-0.90648	1.57021e-06	-0.896982	4.53721e-06
ENSG00000229404.6	chr10	84267747	84294659	LINC00858	+	lncRNA	n	26913	overlapping with other HUSH target L1PA2			0.163696	0.10358	0.151217	0.106292	0.169353	0.107967	0.0371779	0.0267499	2.06044	0.192323	2.00618	0.11308	2.11282	0.129358	0.657541	0.545714	0.635796	0.654794	0.552095	0.573643	1.46257	1.42482	-1.26284	2.33139e-16	-1.16145	6.27321e-14	-1.35859	1.19399e-18
ENSG00000234511.10	chr5	170232447	170252575	C5orf58	+	protein_coding	n	20129	overlapping with other HUSH target L1PA2			0.0730979	0.0221355	0.147089	0.0554874	0.154431	0.0160393	0.400706	0.168892	-2.57707	1	-1.49089	0.895076	-1.73997	1	0.532117	0.708264	0.700861	0.70581	0.727176	0.636833	0.891375	1.38069	-0.871846	0.000981108	-0.690506	0.00469892	-0.735319	0.00816445
ENSG00000269514.3	chr12	48198357	48230275	AC024257.3	+	lncRNA	n	31919	overlapping with other HUSH target L1PA16 L1M5 OR10AD1			0.0415147	0.00930617	0.0235992	0.0142824	0.0355336	0.0104411	0.0198318	0.0167071	0.47829	1	0.05181	1	0.329783	1	0.924027	0.832657	0.85735	0.727573	0.912533	0.856828	1.55347	1.6549	-0.868804	1.69319e-08	-1.01799	8.6213e-12	-0.858558	2.98108e-08
ENSG00000111981.5	chr6	149963943	149973715	ULBP1	+	protein_coding	n	9773	overlapping with other HUSH target L1PA16 + long exon			0.127665	0.271211	0.122037	0.18892	0.300881	0.202476	0.162974	0.403789	-0.506634	1	-0.864411	0.93031	-0.169655	1	0.975261	1.11295	1.09895	1.10986	0.977109	1.11151	1.71732	2.12555	-0.878672	1.59364e-05	-0.797731	5.7636e-05	-0.877873	1.72055e-05
ENSG00000198168.9	chr11	22813799	22830299	SVIP	-	protein_coding	n	16501	overlapping with other HUSH target L1PA16			0.240914	0.31572	0.447619	0.357775	0.554971	0.281496	0.266059	0.39266	-0.242718	1	0.290661	1	0.345153	1	0.380059	0.301651	0.433913	0.380824	0.218971	0.317514	0.62797	0.598951	-0.847878	0.00245376	-0.591718	0.0204921	-1.19051	1.54021e-06
ENSG00000233215.6	chr21	22008756	22098518	LINC01687	-	lncRNA	n	89763	overlapping with other HUSH target L1PA13, L1PA16			0.0480254	0.041365	0.0611894	0.0704671	0.0572105	0.0544155	0.0806435	0.0387645	-0.418439	1	0.139638	1	-0.0983494	1	0.422653	0.606891	0.59182	0.582879	0.632549	0.591463	0.905949	0.893483	-0.805411	2.36338e-06	-0.615267	0.00035903	-0.556001	0.00461581
ENSG00000179988.14	chr10	122954381	122997513	PSTK	+	protein_coding	n	43133	overlapping with other HUSH target L1PA13			0.401972	0.511469	0.54744	0.56915	0.792511	0.607261	0.283575	0.191325	0.94269	0.724619	1.23258	0.0940985	1.55867	0.0108654	0.382204	0.310582	0.347471	0.304045	0.242761	0.2316	0.857221	0.853125	-1.30376	6.8718e-16	-1.39314	4.07586e-18	-1.85013	2.00879e-30
ENSG00000278766.2	chr2	97421075	97434847	AC092683.2	+	lncRNA	n	13773	overlapping with other HUSH target L1PA10 and L1PA12			0.186799	0.0414752	0.0425377	0.314446	0.102174	0.115694	0.12602	0.0706619	0.215415	1	0.858005	1	0.146524	1	0.899403	0.856647	0.698284	0.795468	0.910168	0.773486	3.25514	3.13264	-1.8628	1.61223e-33	-2.09485	1.32992e-41	-1.92432	5.31017e-35
ENSG00000230606.11	chr2	97416165	97433527	AC092683.1	-	lncRNA	n	17363	overlapping with other HUSH target L1PA10 and L1PA12			0.137769	0.0250038	0.0295247	0.219236	0.0816532	0.0749778	0.0893798	0.0514448	0.209689	1	0.818806	1	0.152383	1	0.722382	0.690143	0.634283	0.747439	0.775067	0.655804	2.45927	2.36009	-1.7704	8.66164e-30	-1.80081	8.44854e-31	-1.75257	9.88925e-29
ENSG00000171180.2	chr1	248231417	248244679	OR2M4	+	protein_coding	n	13263	overlapping with other HUSH target L1PA10			0.0635792	0	0.126999	0.00687447	0.0102936	0.0212016	0.015396	0.0120623	1.20756	1	2.2767	0.926343	0.19566	1	0.519663	0.829355	0.800622	0.805456	0.647717	0.776894	1.38603	1.11485	-0.890679	0.000536821	-0.639427	0.00850099	-0.811662	0.00198817
ENSG00000138587.6	chr15	56421544	56465137	MNS1	-	protein_coding	n	43594	overlapping with other HUSH target L1PA1			0.10777	0.0167726	0.105354	0.0172547	0.0804607	0.0324907	0.0702611	0	0.824777	1	0.802013	1	0.683604	1	0.548371	0.416543	0.631221	0.624849	0.508298	0.419041	0.933769	0.859494	-0.894349	2.36266e-07	-0.513859	0.00487225	-0.952116	2.57572e-08
ENSG00000152944.9	chr12	27022546	27066343	MED21	+	protein_coding	n	43798	overlapping with other HUSH target L1P2, L1PA5			0.176422	0.214941	0.188946	0.235237	0.214362	0.24207	0.234512	0.192986	-0.128062	1	-0.0116816	1	0.0941384	1	0.647891	0.646809	0.624818	0.55831	0.623785	0.62683	0.917775	1.00279	-0.568593	0.00148692	-0.699156	7.27129e-06	-0.618552	0.000250324
ENSG00000117054.14	chr1	75724347	75787575	ACADM	+	protein_coding	n	63229	overlapping with other HUSH target L1P2			0.711595	0.874714	0.593512	0.564902	0.706056	0.774486	0.7599	0.628967	0.191521	1	-0.261864	0.988898	0.0920872	1	0.726701	0.579727	0.692391	0.761371	0.569704	0.590531	1.05076	1.06927	-0.698451	1.27581e-05	-0.543941	0.00062038	-0.869485	7.23613e-09
ENSG00000143476.18	chr1	212035553	212107400	DTL	+	protein_coding	n	71848	overlapping with other HUSH target L1MA4A			1.30719	1.41824	1.27411	0.943828	1.3766	1.27212	1.28632	1.10777	0.186921	1	-0.110278	1	0.145759	1	0.775207	0.597422	0.857623	0.8731	0.557296	0.554206	1.53289	1.33608	-1.06376	4.38382e-13	-0.729243	2.88362e-06	-1.36811	1.51808e-21
ENSG00000111536.5	chr12	68201349	68225810	IL26	-	protein_coding	n	24462	overlapping with other HUSH target L1MA4			0.309543	0	0.292536	0	0.321125	0	0.250844	0.00109001	0.296954	1	0.215403	1	0.349847	1	0.496244	0.433338	0.617644	0.693596	0.507936	0.425506	1.11823	0.965233	-1.16469	4.30006e-11	-0.667758	0.000390544	-1.15945	7.61878e-11
ENSG00000284727.1	chr4	4048211	4107583	AC116562.3	-	transcribed_unprocessed_pseudogene	n	59373	overlapping with other HUSH target L1MA4			0.30724	0.0442574	0.121407	0.141472	0.0497029	0.0114018	0.0921714	0.00898177	1.79587	1	1.3766	0.961124	-0.727651	1	1.1598	1.04639	0.960661	0.974639	1.04822	0.99833	1.59494	1.71112	-0.583456	0.00017618	-0.772375	2.75827e-08	-0.691859	1.79506e-06
ENSG00000206149.10	chr15	28589492	28685264	HERC2P9	+	transcribed_unprocessed_pseudogene	n	95773	overlapping with other HUSH target L1MA3 3X			0.959531	0.667189	0.827036	0.625941	0.905845	0.606899	0.561382	0.636018	0.442182	1	0.279171	1	0.337297	1	0.164676	0.151104	0.209708	0.219377	0.123191	0.118163	0.327973	0.307429	-1.00886	3.36866e-10	-0.566297	0.000984454	-1.39669	5.303e-19
ENSG00000073169.14	chr22	50200979	50217616	SELENOO	+	protein_coding	n	16638	overlapping with other HUSH target L1M4			1.76664	2.74529	1.90275	2.01595	1.99647	2.44625	1.65808	2.60179	0.0829702	1	-0.120213	1	0.0608579	1	0.350806	0.476451	0.474104	0.535332	0.372288	0.417766	0.80532	1.06551	-1.17547	1.47498e-07	-0.887843	9.42124e-05	-1.24147	2.64654e-08
ENSG00000136897.8	chr9	101387633	101398618	MRPL50	-	protein_coding	n	10986	overlapping with other HUSH target L1M2 L1MA4			0.819262	0.819471	0.870404	0.925371	0.885188	0.773567	0.936788	0.720838	-0.0170226	1	0.114953	1	0.000487727	1	1.30561	1.05439	1.39461	1.2584	1.33236	1.1414	2.07844	2.10226	-0.824897	1.74133e-05	-0.656602	0.000503235	-0.757489	0.00012855
ENSG00000287989.1	chr1	198450666	198519877	AL450352.1	-	lncRNA	n	69212	overlapping with other HUSH target L1M1 L1PB1 L1MB1			NA	NA	NA	NA	NA	NA	NA	NA	NA	NA	NA	NA	NA	NA	0.352575	0.386222	0.373035	0.408569	0.402728	0.399187	0.655802	0.559259	-0.718086	1.5766e-05	-0.636463	9.26841e-05	-0.599904	0.000710898
ENSG00000137338.5	chr6	28281572	28302549	PGBD1	+	protein_coding	n	20978	overlapping with other HUSH target L1M1			0.333881	0.413356	0.404955	0.316734	0.394481	0.485537	0.323652	0.454394	-0.0580528	1	-0.107764	1	0.178222	1	1.28459	1.2142	1.27413	1.24639	1.20743	1.20047	2.15372	2.02597	-0.742288	1.77199e-06	-0.729882	1.57342e-06	-0.79572	1.8768e-07
ENSG00000247400.4	chr13	95648733	95676955	DNAJC3-DT	-	lncRNA	n	28223	overlapping with other HUSH target L1M1			0.0798783	0.0659829	0.151983	0.168797	0.0945137	0.0929918	0.0832042	0.0897515	-0.244607	1	0.891038	0.683797	0.116753	1	1.32114	1.51107	1.2029	1.26235	1.41611	1.3465	2.36554	2.74937	-0.852406	7.75284e-09	-1.05244	1.35727e-13	-0.888463	1.43657e-09
ENSG00000279658.1	chr3	97836986	97874691	AC110491.2	-	lncRNA	n	37706	overlapping with other HUSH target CRYBG3 long exon			0.0985835	0.150286	0.151217	0.126042	0.0916325	0.170144	0.152176	0.135419	-0.20947	1	-0.0528854	1	-0.135822	1	0.661997	0.544334	0.791746	0.670977	0.578872	0.557657	1.13922	1.08131	-0.880408	6.53573e-08	-0.603023	0.000365934	-0.966405	1.74021e-09
ENSG00000258864.1	chr5	112827213	112867582	AC008575.1	+	protein_coding	n	40370	overlapping with other HUSH target APC long exon			0.895842	1.0355	0.986853	0.807135	1.06969	1.30332	0.974453	1.01582	-0.0434301	1	-0.149716	1	0.253776	1	0.527564	0.474925	0.653074	0.566466	0.401851	0.458562	1.203	1.03744	-1.16046	9.65932e-14	-0.878364	5.58938e-08	-1.38033	3.98233e-19
ENSG00000269102.1	chr19	52284780	52297920	AC010320.3	-	lncRNA	n	13141	overlapping with other HUSH target (ZNF766)			0.662648	0.624228	0.767473	0.715511	0.556218	0.517526	0.472385	0.444362	0.489125	1	0.693654	0.634709	0.227835	1	0.578826	0.652342	0.657987	0.644526	0.743513	0.808028	2.24565	2.46837	-1.93602	7.65098e-32	-1.85513	1.46357e-29	-1.60216	5.33166e-22
ENSG00000255164.1	chr8	144992914	144994837	AF235103.1	+	lncRNA	n	1924	overlapping with other HUSH target (ZNF252P pseudogene)			0.389085	0.184079	0.244693	0.272486	0.469416	0.470935	0.504126	0.284099	-0.456508	1	-0.610839	0.991307	0.250297	1	1.12954	1.51711	1.3088	1.32064	1.18811	1.23448	3.74711	3.80904	-1.51158	1.78714e-08	-1.5213	8.03762e-09	-1.63911	1.53358e-09
ENSG00000253710.4	chr13	52012398	52033600	ALG11	+	protein_coding	n	21203	overlapping with other HUSH target (UTP14C)			1.82822	1.50117	2.2273	1.51795	2.24568	1.9127	2.08117	1.37072	-0.0522478	1	0.117508	1	0.268405	1	0.711622	0.770928	0.831342	0.868499	0.820759	0.7133	3.14546	3.78743	-2.22477	2.4515e-51	-2.02727	1.5133e-43	-2.17616	1.24189e-48
ENSG00000171121.16	chr3	179236691	179267002	KCNMB3	-	protein_coding	n	30312	overlapping with other HUSH target (LRRFIP1P1 pseudogene)			0.659141	0.654685	0.501839	0.857257	0.607339	0.652809	0.167403	0.174609	1.94152	0.00085273	1.99026	0.000226827	1.88134	0.000953852	0.537718	0.636567	0.69662	0.730092	0.468292	0.511623	1.27104	1.37742	-1.17287	2.88082e-14	-0.891874	2.13581e-08	-1.43358	7.82423e-21
ENSG00000227278.1	chr1	40514461	40515057	AL603839.1	-	lncRNA	n	597	overlapping with other HUSH target (EXO5)			4.69866	4.43977	4.53879	4.4099	5.4532	6.50701	3.96766	3.39438	0.311204	1	0.280805	1	0.699103	1	1.24809	1.95573	2.03276	1.46448	1.42045	3.3934	7.18355	8.3423	-2.27092	8.24562e-09	-2.15098	2.93735e-08	-1.67975	4.84322e-05
ENSG00000205918.9	chr16	2616121	2643296	PDPK2P	-	transcribed_unprocessed_pseudogene	n	27176	overlapping other HUSH target (novel transcript)			0.568025	0.561653	0.557824	0.780462	0.702929	0.849242	0.640935	0.765788	-0.316199	1	-0.0718693	1	0.142134	1	0.324446	0.33127	0.318171	0.401138	0.291692	0.299469	0.595404	0.869787	-1.15838	6.60796e-08	-1.02334	1.96949e-06	-1.30773	6.61601e-10
ENSG00000262412.1	chr10	27243130	27250804	AL160291.1	+	lncRNA	n	7675	novel transcript; overlapping with other HUSH target (LRRC37A6P)			0.431632	0.471876	0.568424	0.632589	0.60069	0.502077	0.0784864	0.0903267	2.4193	0.00616416	2.82996	0.000205616	2.70693	0.000700614	0.368106	0.28824	0.371579	0.455657	0.341076	0.359526	1.2142	1.09944	-1.81706	3.72652e-13	-1.48057	2.98453e-09	-1.72221	1.3168e-11
ENSG00000279669.1	chr21	5232668	5243833	AC079801.1	-	lncRNA	n	11166	novel transcript/mapping artifact?			3.08782	2.78917	3.6766	4.51655	2.06537	2.07809	1.49408	1.23576	1.10594	0.107454	1.58514	0.00018824	0.601644	0.953852	1.21783	1.5382	1.81501	1.82536	1.26466	1.28566	3.09128	3.28397	-1.20935	3.12003e-14	-0.808078	1.49823e-06	-1.32133	9.95191e-17
ENSG00000177738.4	chr5	43013060	43067452	AC025171.1	-	lncRNA	n	54393	novel transcript/bidirectional			0.542919	0.249739	0.561251	0.67406	0.434414	0.48404	0.27161	0.290447	0.496433	1	1.13606	0.250863	0.708504	1	0.761418	0.720222	0.872358	0.967431	0.601245	0.710863	1.65275	1.48018	-1.08043	2.09774e-14	-0.7678	2.31321e-07	-1.2553	2.42965e-19
ENSG00000285812.1	chr1	1097585	1104598	AL390719.3	+	lncRNA	n	7014	novel transcript, L1s			0.111637	0.0993599	0.0984448	0.0877443	0.116787	0.10097	0.0902499	0.0741293	0.358117	1	0.177349	1	0.402451	1	1.04904	1.12143	1.10733	1.39062	1.18274	1.10553	1.86404	2.0382	-0.84545	0.000179792	-0.640964	0.00294086	-0.769681	0.000940011
ENSG00000254988.1	chr11	76955417	76978619	AP002498.1	-	lncRNA	n	23203	novel transcript, L1PA4			0.0133502	0.0275734	0.0193883	0.0343831	0.0135782	0.0300731	0.0211212	0.0287288	-0.287332	1	0.110105	1	-0.188662	1	1.48789	1.38644	1.04996	1.13158	1.5032	1.38643	2.40177	2.17534	-0.671416	2.85059e-05	-1.06882	9.26963e-14	-0.663936	3.46891e-05
ENSG00000227598.1	chr6	166969626	166999065	Z94721.1	-	lncRNA	n	29440	novel transcript, bidirectional			0.148184	0.0570462	0.143213	0.114202	0.146255	0.0997605	0.128317	0.0810599	-0.0281656	1	0.297143	1	0.231699	1	0.423934	0.323537	0.515268	0.476087	0.346907	0.341693	1.00632	1.44452	-1.71232	1.59533e-19	-1.30528	1.38287e-11	-1.83051	7.34826e-22
ENSG00000268678.1	chr19	57350848	57352012	AC005261.2	-	lncRNA	n	1165	novel transcript within other HUSH target (ZNF304)			0.812452	0.637433	1.05069	0.616319	0.513822	0.509561	0.350554	0.137324	1.55464	1	1.75518	0.331146	1.05169	1	0.213194	0.369234	1.01564	0.609754	0.443071	0.449725	2.10922	2.41437	-2.94145	3.55092e-10	-1.48019	0.000787841	-2.33177	7.94957e-07
ENSG00000184906.11	chr9	40497850	40566779	AMYH02020865.1	+	transcribed_unprocessed_pseudogene	n	68930	novel transcript			0.339665	0.0127623	0.168928	0.202874	0.22	0.109088	0.172559	0.10773	0.330526	1	0.407477	1	0.231439	1	0.466168	0.382008	0.400089	0.382099	0.412933	0.395753	0.646715	0.594491	-0.549565	0.00404043	-0.666519	4.0821e-05	-0.618368	0.000432553
ENSG00000260588.1	chr8	41828165	41829934	AC027702.1	-	lncRNA	y	1770	novel transcript			2.01746	1.58785	3.07949	1.20409	2.80642	1.99468	1.06713	0.866195	0.898203	1	1.14681	0.65023	1.31087	0.923277	0.315725	0.295104	0.702768	0.694618	0.458269	0.552543	2.81583	2.33265	-3.06805	2.18051e-17	-1.87969	3.44232e-08	-2.34292	4.25551e-11
ENSG00000215068.8	chr5	43041575	43054603	AC025171.2	+	lncRNA	n	13029	novel transcript			0.817599	0.352502	0.754799	0.673551	0.603719	0.620294	0.452937	0.241486	0.752265	1	1.03922	0.612326	0.816494	1	0.67435	0.580127	0.754458	0.805243	0.472581	0.552252	1.72051	1.70924	-1.45078	3.31793e-16	-1.13603	3.12721e-10	-1.74112	2.73992e-22
ENSG00000276900.1	chr12	31729117	31731204	AC023157.2	+	lncRNA	y	2088	novel transcript			0.972551	0.590936	1.16745	0.802375	1.01095	0.563631	0.503648	0.778969	0.288791	1	0.620613	0.983707	0.297378	1	0.713709	0.75048	1.46755	1.02064	0.529739	0.652402	2.35368	2.28636	-1.66178	2.59408e-07	-0.9027	0.00544868	-1.9675	1.63771e-09
ENSG00000247934.4	chr12	28163298	28190738	AC022364.1	-	lncRNA	n	27441	novel transcript		antisense to CCDC91	0.069612	0.0595365	0.11857	0.068529	0.0861086	0.0698337	0.094877	0.0631589	-0.291747	1	0.242576	1	-0.0205141	1	0.68675	0.761392	0.647886	0.796521	0.61537	0.731896	1.25196	1.30242	-0.818484	2.96626e-06	-0.821159	1.46699e-06	-0.922077	6.06492e-08
ENSG00000260329.1	chr12	106954029	106955497	AC007541.1	-	lncRNA	y	1469	novel transcript			0.585746	0.22554	0.804769	1.26461	0.514724	0.283586	0.271059	0.226887	0.706133	1	2.04873	0.24811	0.676844	1	0.570627	0.313739	0.908724	0.595162	0.476873	0.737091	2.43019	1.96743	-2.31008	4.99121e-08	-1.5527	0.000166178	-1.84977	2.55533e-05
ENSG00000288095.1	chr5	141320980	141325985	AC005618.4	+	lncRNA	n	5006	novel transcript		close to TAF7	0.0756297	0.0593375	0.100315	0.0546401	0.0482504	0.0291262	0.00815811	0	3.85146	0.0584095	4.04924	0.0200222	3.05027	0.296163	0.483742	1.19072	1.03029	0.796836	0.648131	0.767509	2.1996	2.64441	-1.53101	0.00138667	-1.40669	0.00108506	-1.77288	6.9859e-05
ENSG00000268713.1	chr19	57261354	57262738	AC005261.3	+	lncRNA	y	1385	novel transcript			0.335486	0.272214	0.302151	0.477275	0.272971	0.285747	0.103205	0.115511	1.47246	1	1.82622	0.24032	1.34891	0.949861	0.336242	0.288398	0.657162	0.276176	0.31945	0.378288	1.65702	1.67686	-2.40644	2.161e-06	-1.84566	0.000132327	-2.24574	1.60193e-05
ENSG00000237491.10	chr1	778747	810065	LINC01409	+	lncRNA	n	31319	novel antisense transcript			0.0928623	0.0470575	0.0845137	0.0764191	0.0848353	0.0645121	0.0655253	0.0774738	-0.0290199	1	0.170952	1	0.06312	1	0.796009	0.643569	0.732344	0.662126	0.678087	0.622311	1.00664	1.05794	-0.520079	0.0164204	-0.566409	0.00118993	-0.666926	0.000290076
ENSG00000174715.7	chr3	138643874	138644694	PPIAP72	-	processed_pseudogene	n	821	neighboring L1s			0.104806	0.0695783	0.0764579	0.138819	0.0511659	0.126854	0.149231	0.0649543	-0.301833	1	-0.0213551	1	-0.284851	1	2.2311	2.43259	2.03245	2.3295	2.29033	2.76536	4.23535	5.37472	-1.03959	0.00902872	-1.13393	0.000611879	-0.921941	0.022919
ENSG00000279924.1	chr13	18174010	18178465	AL356585.4	-	unprocessed_pseudogene	n	4456	neighboring L1PA4			0.193101	0.0589698	0.154958	0.0997494	0.0942712	0.126211	0.121437	0.083773	0.29973	1	0.308673	1	0.100153	1	0.250823	0.234441	0.374471	0.282046	0.330968	0.266511	0.858382	0.573314	-1.56071	0.000201265	-1.12984	0.00388702	-1.26331	0.00484731
ENSG00000109536.12	chr4	189940870	189963202	FRG1	+	protein_coding	n	22333	neighboring L1PA4			0.926999	0.920815	0.643656	0.805287	0.87276	0.936405	0.5678	0.685905	0.559889	1	0.208996	1	0.529392	1	0.105652	0.0715411	0.0896598	0.0709558	0.0495274	0.0688156	0.199295	0.153676	-0.995221	0.0302843	-1.13934	0.001413	-1.57261	3.03827e-05
ENSG00000284931.1	chr11	5248270	5254783	AC104389.6	-	protein_coding	n	6514	mapping artifcact			425.471	566.555	553.967	539.605	480.204	694.331	195.057	341.704	0.886102	0.880683	1.0267	0.209696	1.12974	0.260562	3.13609	3.63197	3.12053	2.75985	2.50176	2.29497	8.83986	8.84197	-1.38522	1.72029e-21	-1.58886	4.24983e-28	-1.88228	7.52244e-38
ENSG00000264247.2	chr18	74590317	74598885	LINC00909	-	lncRNA	n	8569	low K9			0.167694	0.19199	0.235636	0.139653	0.174029	0.149493	0.313362	0.098017	-0.196714	1	-0.134681	1	-0.349082	1	0.0869543	0.136255	0.12746	0.156233	0.1592	0.122285	0.278643	0.412566	-1.62337	0.000266571	-1.27635	0.00185875	-1.29296	0.00666813
ENSG00000276500.1	chr9	40505399	40566281	BMS1P14	-	lncRNA	n	60883	low K9			0.282236	0.00638014	0.13558	0.141894	0.149895	0.092544	0.132313	0.0582474	0.598886	1	0.541804	1	0.347108	1	0.492596	0.393639	0.415097	0.391765	0.43481	0.412491	0.681551	0.634919	-0.571149	0.00308865	-0.706673	1.81295e-05	-0.636004	0.000376955
ENSG00000261818.1	chr16	65580668	65646947	AC092138.2	+	lncRNA	n	66280	low K9			NA	NA	NA	NA	NA	NA	NA	NA	NA	NA	NA	NA	NA	NA	0.40096	0.413506	0.364361	0.340902	0.47617	0.375214	0.569745	0.653299	-0.586111	0.00271631	-0.794113	1.5968e-06	-0.522794	0.00901395
ENSG00000259106.1	chr14	79611418	79633311	AC008056.2	-	lncRNA	n	21894	low K9			NA	NA	NA	NA	NA	NA	NA	NA	NA	NA	NA	NA	NA	NA	0.333237	0.326987	0.218944	0.234606	0.377219	0.445103	0.584461	0.614067	-0.859656	0.000128774	-1.40011	2.27299e-12	-0.542194	0.046558
ENSG00000221909.3	chr7	99546300	99558536	FAM200A	-	protein_coding	n	12237	long exon + L1PA5			0.382521	0.392122	0.470221	0.484305	0.353579	0.376179	0.297027	0.239684	0.528413	1	0.829628	0.645797	0.442384	1	0.682476	0.770837	0.718992	0.714467	0.653816	0.747838	1.84702	1.98224	-1.39696	1.26434e-15	-1.41698	3.93081e-16	-1.44849	1.85443e-16
ENSG00000080200.10	chr3	97822011	97944984	CRYBG3	+	protein_coding	n	122974	long exon + L1PA3			0.152886	0.209127	0.205456	0.179518	0.157133	0.230104	0.198927	0.158282	0.0188475	1	0.107824	1	0.116259	1	0.624592	0.479719	0.653043	0.579875	0.490802	0.468086	0.955544	0.937568	-0.777654	5.66106e-07	-0.61889	9.26841e-05	-0.981369	2.87139e-11
ENSG00000174405.13	chr13	108207439	108218368	LIG4	-	protein_coding	n	10930	long exon + bidirectional promoter with ABHD13			0.880141	0.844575	1.02993	1.2325	0.945451	0.994781	0.543655	0.470824	0.765094	1	1.15641	0.142065	0.934873	0.600625	0.403347	0.35139	0.474654	0.517437	0.428405	0.396262	1.8367	2.09886	-2.38123	3.50059e-35	-1.9858	7.61217e-26	-2.25392	3.24204e-31
ENSG00000118496.5	chr6	145793502	145814795	FBXO30	-	protein_coding	n	21294	long exon + 3'UTR			0.65866	0.710895	0.617088	0.584462	0.579982	0.669566	0.69907	0.479582	0.215904	1	0.0272237	1	0.0837096	1	0.449059	0.327543	0.542836	0.554285	0.41382	0.411716	0.775112	1.04582	-1.22829	2.7167e-09	-0.729603	0.000776055	-1.13993	6.38538e-08
ENSG00000196670.14	chr5	180847611	180861285	ZFP62	-	protein_coding	n	13675	long exon			0.741852	0.762765	0.882097	0.418376	0.842449	0.429535	0.624912	0.547898	0.359209	1	0.149111	1	0.116931	1	1.43256	1.31215	1.35555	1.48846	1.19979	1.30264	3.71243	3.88537	-1.4687	1.87689e-24	-1.4168	7.21929e-23	-1.60159	1.72074e-28
ENSG00000140993.11	chr16	3298808	3305729	TIGD7	-	protein_coding	n	6922	long exon			1.74777	1.72642	2.36536	2.57346	1.45193	1.38722	0.78322	0.776184	1.15547	0.1962	1.66287	0.00148449	0.864268	0.616714	0.973281	1.42042	1.20532	1.12097	1.78969	1.50372	3.91828	4.39526	-1.79512	3.9353e-22	-1.8373	3.25239e-23	-1.33602	2.03797e-12
ENSG00000120451.10	chr11	130875436	130916509	SNX19	-	protein_coding	n	41074	long exon			0.629518	0.693986	0.746048	0.619879	0.763972	0.867935	0.357199	0.455713	0.703426	1	0.749072	0.346937	1.00569	0.21089	0.386246	0.305954	0.312446	0.321948	0.323152	0.292532	0.715074	0.66972	-1.00061	1.06068e-08	-1.126	4.02147e-11	-1.16985	9.96423e-12
ENSG00000205413.8	chr7	93099513	93118023	SAMD9	-	protein_coding	n	18511	long exon			0.383026	0.00740625	0.60587	0.123138	0.113466	0.00787672	0.299496	0.00288085	0.368438	1	1.2688	1	-1.31669	1	1.02811	0.878062	0.899795	0.870821	0.964021	0.975533	1.73069	1.37173	-0.703451	0.000332359	-0.809961	5.2945e-06	-0.678276	0.00054066
ENSG00000151835.16	chr13	23328826	23433740	SACS	-	protein_coding	n	104915	long exon			0.173872	0.210604	0.171915	0.135354	0.159757	0.223949	0.23239	0.208908	-0.199111	1	-0.522218	0.806825	-0.201823	1	0.327878	0.307211	0.290912	0.284636	0.2836	0.267004	0.644747	0.666553	-1.04585	2.38829e-14	-1.18793	1.61878e-18	-1.25192	2.34179e-20
ENSG00000174718.12	chr12	31959370	31993107	RESF1	+	protein_coding	n	33738	long exon			1.94903	1.92546	3.16948	1.94274	2.63899	2.33403	1.81089	1.19378	0.366637	1	0.766604	0.455497	0.726744	0.913542	1.12819	1.27499	1.25086	1.25198	1.25566	1.34795	3.7667	4.07519	-1.70604	2.58791e-39	-1.64746	8.9606e-37	-1.59037	3.22474e-34
ENSG00000122257.20	chr16	24537693	24572863	RBBP6	+	protein_coding	n	35171	long exon			1.20319	1.27595	1.23922	1.11472	1.11733	1.16788	1.21168	1.14172	0.0749986	1	0.000303812	1	-0.0424646	1	0.352207	0.294405	0.401978	0.387635	0.240061	0.26516	0.88716	0.937668	-1.49647	3.11756e-20	-1.20842	2.08716e-13	-1.85157	1.39665e-29
ENSG00000119185.13	chr2	9403475	9423528	ITGB1BP1	-	protein_coding	n	20054	long exon			0.832399	1.20264	0.915046	0.986596	1.21912	1.31547	1.05133	1.25315	-0.179559	1	-0.277037	1	0.137471	1	0.304983	0.312557	0.432679	0.407359	0.341966	0.316995	0.759462	0.617651	-1.15759	2.54367e-08	-0.714432	0.000915889	-1.06448	6.52256e-07
ENSG00000180917.18	chr16	71281389	71289715	CMTR2	-	protein_coding	n	8327	long exon			0.440202	0.386908	0.484968	0.448927	0.413666	0.362708	0.411975	0.281783	0.252673	1	0.427537	1	0.161062	1	0.197605	0.232462	0.185816	0.203428	0.23467	0.184563	0.464911	0.564009	-1.25506	0.000483804	-1.39743	1.87964e-05	-1.29422	0.000287713
ENSG00000003402.20	chr2	201116154	201176687	CFLAR	+	protein_coding	n	60534	long exon			0.622311	0.421063	0.598505	0.428513	0.469627	0.365773	0.756287	0.538261	-0.311138	1	-0.33407	0.991414	-0.632039	1	0.393374	0.431946	0.571356	0.54748	0.373973	0.380248	0.846703	1.06274	-1.20951	5.27717e-16	-0.770797	1.22507e-06	-1.33945	2.1326e-19
ENSG00000175820.4	chr13	102729367	102759072	CCDC168	-	protein_coding	n	29706	long exon			0.00868976	0.0169222	0.0285269	0.0130444	0.028989	0.049083	0.0137479	0.0107711	0.05317	1	0.758337	0.974132	1.66453	0.811888	0.685598	0.643347	0.69449	0.691641	0.664019	0.57262	2.18424	2.69985	-1.87732	2.88109e-37	-1.81654	3.89704e-35	-1.98168	1.71701e-40
ENSG00000118412.13	chr6	89829894	89874436	CASP8AP2	+	protein_coding	n	44543	long exon			0.537607	0.618906	0.587655	0.469769	0.664865	0.682265	0.609709	0.496844	0.0633748	1	-0.0656517	1	0.283597	1	0.186795	0.142098	0.192075	0.214682	0.130782	0.164673	0.533961	0.463461	-1.60083	9.92596e-17	-1.29327	3.31095e-11	-1.75376	1.75375e-19
ENSG00000139618.16	chr13	32315086	32400268	BRCA2	+	protein_coding	n	85183	long exon			0.168288	0.130901	0.191842	0.0987402	0.177777	0.142803	0.163487	0.0989134	0.188983	1	0.14685	1	0.288403	1	0.664422	0.542133	0.631832	0.637953	0.552725	0.564218	1.11985	1.06542	-0.857003	2.64318e-09	-0.78323	7.05195e-08	-0.968233	6.63835e-12
ENSG00000038219.13	chr4	13568738	13627725	BOD1L1	-	protein_coding	n	58988	long exon			0.568895	0.488072	0.579251	0.517413	0.475348	0.468934	0.545215	0.308729	0.307372	1	0.360499	0.978696	0.144656	1	0.291579	0.278149	0.334311	0.307547	0.223764	0.278302	0.549003	0.523203	-0.912276	6.53573e-08	-0.740776	1.63768e-05	-1.09366	2.91006e-11
ENSG00000066279.18	chr1	197084127	197146694	ASPM	-	protein_coding	n	62568	long exon			0.923336	0.994426	0.891229	0.794555	1.01681	0.975755	0.719626	0.540366	0.605741	1	0.419796	0.812649	0.660979	0.739487	0.558226	0.532816	0.686128	0.631863	0.517974	0.488469	1.47348	1.15934	-1.27118	9.09928e-19	-0.998812	1.32373e-11	-1.38774	3.96548e-22
ENSG00000023516.9	chr13	42272152	42323261	AKAP11	+	protein_coding	n	51110	long exon			0.753892	0.659869	0.85051	0.76374	0.993264	0.572391	0.703565	0.516215	0.212789	1	0.404063	0.956224	0.359946	1	0.536371	0.418411	0.644652	0.598714	0.34482	0.398423	0.993752	1.01029	-1.06964	7.9052e-12	-0.688837	3.5285e-05	-1.43027	7.82423e-21
ENSG00000269821.1	chr11	2608328	2699994	KCNQ1OT1	-	lncRNA	y	91667	lncRNA		sense+antisense	0.0463708	0.0241789	0.0493043	0.0657708	0.0263499	0.0259041	0.0219419	0.0325781	0.374063	1	1.07831	0.622564	-0.0600947	1	0.732239	0.647915	0.639764	0.593722	0.688994	0.713684	1.04797	1.08493	-0.627938	3.50213e-05	-0.790188	1.42644e-08	-0.604499	7.32757e-05
ENSG00000266976.3	chr19	28606688	28615229	AC079466.1	+	lncRNA	n	8542	lncRNA			31.5526	27.0265	37.636	14.0948	31.1169	17.9386	28.1339	15.2672	0.432627	1	0.253273	1	0.176655	1	3.24565	3.61498	3.15395	3.2049	3.36671	3.23852	4.56194	5.56761	-0.56153	0.00319481	-0.671066	3.98753e-05	-0.616409	0.000509542
ENSG00000231074.9	chr6	30286690	30327382	HCG18	-	lncRNA	n	40693	L1PA5? and antisense transcripts			0.380613	0.34954	0.418809	0.240022	0.41679	0.389787	0.455133	0.38692	-0.205765	1	-0.353928	0.988898	-0.0622499	1	0.108338	0.0974023	0.111088	0.103397	0.0770141	0.0832594	0.449468	0.501602	-2.20748	2.45325e-29	-2.14829	3.60717e-28	-2.56653	1.47186e-36
ENSG00000137040.10	chr9	6011025	6015625	RANBP6	-	protein_coding	n	4601	intronless/retrogene			1.22682	1.27135	1.32793	1.35248	1.62971	1.32646	1.40244	1.13007	-0.0202515	1	0.0813687	1	0.222613	1	0.0809728	0.120204	0.059346	0.0950112	0.0801344	0.0835068	0.362762	0.224342	-1.541	0.0441411	-1.91081	0.00114638	-1.83659	0.00800657
ENSG00000253797.2	chr13	52024691	52033600	UTP14C	+	protein_coding	n	8910	intronless/retrogene			3.38776	2.8299	4.40085	3.1006	4.41642	3.87483	4.06103	2.63346	-0.106758	1	0.163973	1	0.308327	1	0.386772	0.458641	0.548213	0.512089	0.364146	0.368495	4.65191	5.25077	-3.54825	1.53324e-87	-3.22308	1.76128e-76	-3.75476	3.04463e-92
ENSG00000197557.7	chr2	177612999	177618742	TTC30A	-	protein_coding	y	5744	intronless/retrogene			0.862857	0.497248	0.814156	0.702392	0.347379	0.67449	0.455036	0.280842	0.885154	1	1.04145	0.717161	0.472058	1	0.232415	0.401186	0.470085	0.328202	0.314523	0.377015	0.617474	0.750248	-1.10646	0.0105663	-0.778615	0.0361699	-0.979848	0.0254054
ENSG00000256060.3	chr19	57363551	57365405	TRAPPC2B	+	protein_coding	n	1855	intronless/retrogene		signal over intronless isoform	1.67917	1.42886	1.91756	1.81861	0.843542	1.23517	0.902652	0.733073	0.924802	1	1.18987	0.460547	0.344446	1	0.552307	0.7288	0.588789	0.780619	0.834788	1.16743	2.43687	2.42052	-1.91904	1.38843e-08	-1.81875	4.48299e-08	-1.27418	0.000546383
ENSG00000180346.3	chr4	89111500	89114899	TIGD2	+	protein_coding	n	3400	intronless/retrogene		two isoforms (one without intron repressed)	1.18946	1.33065	0.603103	1.60899	0.883387	1.746	0.870843	0.729332	0.654501	1	0.466213	1	0.715878	1	0.237413	0.0903692	0.214158	0.345539	0.195193	0.184916	0.681809	1.12327	-2.45261	3.6993e-07	-1.67616	0.000308323	-2.23903	5.73982e-06
ENSG00000221944.9	chr2	232543883	232550557	TIGD1	-	protein_coding	y	6675	intronless/retrogene			0.355786	0.388527	0.358921	0.29709	0.563243	0.171628	0.394629	0.231685	0.247543	1	0.0657338	1	0.22923	1	0.762786	0.823951	0.709046	0.630342	0.646257	0.62793	1.20856	1.62368	-0.83371	0.00374338	-1.07942	1.0035e-05	-1.15023	5.72481e-06
ENSG00000213516.10	chr1	88979456	88992960	RBMXL1	-	protein_coding	n	13505	intronless/retrogene			1.75724	1.21227	1.62295	1.21776	1.68978	1.24159	1.89682	1.00791	0.0316301	1	-0.0324907	1	0.012768	1	0.462074	0.404972	0.5459	0.558369	0.371292	0.522442	0.952665	0.823542	-1.03503	1.11861e-05	-0.685983	0.0035353	-0.989174	3.67586e-05
ENSG00000177212.4	chr1	248269917	248277976	OR2T33	-	protein_coding	n	8060	intronless/retrogene			0.127041	0.0155921	0.297245	0.0367645	0.0495123	0.116293	0.0126673	0.0512764	1.16375	1	2.38629	0.652125	1.37686	1	0.939864	1.05214	1.16312	1.10168	0.978926	0.949053	1.91549	1.46313	-0.763191	0.00182535	-0.578637	0.00947388	-0.810571	0.000542888
ENSG00000172640.3	chr12	48202083	48203387	OR10AD1	-	protein_coding	y	1305	intronless/retrogene			0.0659357	0.0525276	0.0721517	0.0524	0.160947	0.0159612	0.0156473	0.020432	1.67705	1	1.74555	0.865461	2.24211	1	0.356854	0.517978	0.836938	0.711828	0.649813	0.535304	3.0731	3.36156	-2.86931	9.54478e-15	-2.05321	6.63681e-09	-2.43698	5.19636e-11
ENSG00000212916.4	chr1	232804892	232808407	MAP10	+	protein_coding	y	3516	intronless/retrogene			0.545741	0.350931	0.898613	0.482979	0.976704	0.710902	0.0813073	0.0910025	2.37792	0.145329	3.00011	0.00603721	3.28813	0.0015236	0.600441	0.699102	0.647163	0.69936	0.450911	0.73513	1.04831	1.63666	-1.0428	0.0132741	-0.990931	0.00430355	-1.17101	0.0024766
ENSG00000180660.8	chr13	35473789	35476689	MAB21L1	-	protein_coding	y	2901	intronless/retrogene			7.56944	0.0157529	3.11588	0.157146	0.680572	0.00718008	0.278035	0.0275737	4.62763	1	3.41527	0.865836	1.16605	1	0.342462	0.550751	0.522906	0.565081	0.699014	0.710372	1.75	2.45507	-2.22918	1.87623e-12	-1.94495	4.50474e-10	-1.57341	1.65712e-06
ENSG00000120696.9	chr13	41189834	41194569	KBTBD7	-	protein_coding	y	4736	intronless/retrogene			1.57158	1.6452	2.33495	1.99014	2.22188	1.69547	1.29564	1.03874	0.461809	1	0.889012	0.439765	0.746094	1	1.24552	1.4208	0.903251	1.14802	1.1444	1.3939	2.6089	3.44901	-1.18226	3.2725e-07	-1.55787	1.89785e-12	-1.25222	5.8083e-08
ENSG00000182791.5	chr11	66590176	66593063	CCDC87	-	protein_coding	y	2888	intronless/retrogene			0.223457	0.0870307	0.231845	0.0552486	0.152727	0.15146	0.0600997	0.0646282	1.31622	1	1.2007	0.886353	1.28106	1	0.408504	0.797928	0.819405	0.870357	0.472363	0.507965	1.70972	1.46538	-1.39419	0.000135956	-0.909255	0.00897484	-1.69318	1.77463e-06
ENSG00000230002.3	chr2	73456764	73459482	ALMS1-IT1	+	lncRNA	n	2719	intronic transcript			0.357602	0.558843	0.311667	0.364671	0.359201	0.291106	0.206526	0.279484	0.914451	1	0.478523	1	0.422281	1	0.73077	0.949226	0.591382	0.693341	0.650883	0.989152	2.45541	1.76525	-1.32912	9.95948e-05	-1.71337	5.83186e-08	-1.36099	6.25339e-05
ENSG00000164002.11	chr1	40508741	40516556	EXO5	+	protein_coding	n	7816	intron-containing gene/bidirectional promoter			1.09649	1.15329	1.12035	1.12133	1.38797	1.50038	0.952278	0.827272	0.337766	1	0.332654	0.991307	0.698272	1	1.51736	1.83976	2.01458	1.87714	1.26893	1.75626	5.45133	6.28616	-1.80513	5.89349e-27	-1.59256	2.95035e-21	-1.95397	8.29795e-31
ENSG00000130363.12	chr6	158972871	159000202	RSPH3	-	protein_coding	n	27332	convergent transcription? Overlapping with other HUSH targets			0.0878342	0.0769119	0.123253	0.0796439	0.111043	0.0849729	0.0829282	0.097555	-0.130613	1	0.169681	1	0.119537	1	0.695169	0.723959	0.685991	0.665748	0.660991	0.66325	0.843056	1.166	-0.500364	0.0488728	-0.570717	0.0027496	-0.600193	0.00521782
ENSG00000261360.1	chr5	14661808	14664604	AC010491.1	-	lncRNA	n	2797	bidirectional to OTULIN			0.0553746	0.0367618	0.0374043	0.0244483	0.0488107	0.0409588	0.0146012	0.019066	1.4537	1	0.878994	0.974295	1.40415	1	0.421795	0.285615	0.618278	0.713078	0.448185	0.599418	1.12717	1.18092	-1.70274	8.63699e-06	-0.790299	0.0373644	-1.13462	0.00851487
ENSG00000165511.6	chr10	44997698	45000888	ZNF22-AS1	-	lncRNA	n	3191	bidirectional promoter with ZNF22; novel gene			0.908728	0.651616	1.52455	1.3215	0.740491	0.714767	0.227171	0.192186	1.89263	0.186763	2.75845	0.00126699	1.79109	0.214973	0.233504	0.269607	0.53243	0.385294	0.265749	0.21892	1.42387	1.4071	-2.48669	8.72153e-13	-1.62791	1.77736e-06	-2.54301	1.11208e-12
ENSG00000177788.6	chr1	229256892	229271242	AL162595.1	-	lncRNA	n	14351	bidirectional promoter with RAB4A			1.2861	1.6113	1.4551	1.26748	1.39478	1.54069	0.796102	0.853738	0.812273	0.842051	0.72277	0.430684	0.831332	0.583573	0.936733	0.760056	0.708213	0.835775	0.696239	0.637677	2.27276	1.74059	-1.24261	3.05466e-11	-1.3774	8.10197e-14	-1.58992	6.34832e-18
ENSG00000253352.9	chr22	30969245	30979395	TUG1	+	protein_coding	n	10151	bidirectional promoter with MORC2			8.3876	11.1333	8.54913	8.22749	9.49208	8.37814	7.18745	7.11182	0.448979	1	0.230507	0.998861	0.321605	1	0.308903	0.205826	0.418428	0.449484	0.214296	0.326886	4.40291	4.7995	-4.15883	1.33639e-96	-3.40416	2.20864e-73	-4.08153	3.84653e-92
ENSG00000238058.2	chr9	135907812	135916126	AL355574.1	+	lncRNA	n	8315	bidirectional promoter with CAMSAP1			0.532937	0.359986	0.567452	0.716853	0.647917	0.454665	0.363454	0.394425	0.237574	1	0.760814	0.815822	0.540872	1	1.00438	1.16399	0.999745	0.969319	1.1174	1.10058	3.52671	3.13756	-1.61968	1.00805e-21	-1.75918	1.64854e-25	-1.58729	1.59062e-20
ENSG00000238186.1	chr1	40515754	40517174	AL603839.2	-	lncRNA	n	1421	antisense transcript/overlapping with long exon			0.67214	0.876354	0.905577	1.43565	1.25637	1.39987	0.73287	0.50663	0.316513	1	0.913224	0.800023	1.09577	1	1.98819	2.01089	1.68669	1.71121	1.47894	1.64688	6.46015	6.61013	-1.70711	1.24124e-12	-1.94159	4.23952e-16	-2.06097	4.40448e-17
ENSG00000232685.5	chr13	19008259	19026802	LINC00442	+	lncRNA	n	18544	antisense transcript		antisense to L1PA10	0.206948	0.133691	0.174893	0.103866	0.12006	0.102215	0.122778	0.115748	0.51454	1	0.22498	1	-0.101949	1	0.535743	0.316468	0.399197	0.330029	0.328059	0.376711	0.737548	0.638722	-0.692125	0.0448026	-0.917908	0.000349069	-0.96505	0.000489861
