# Supplementary material for: Genome surveillance by HUSH-mediated silencing of intronless mobile elements
Source: Nature. 2021 Nov 18;601(7893):440–5. doi: 10.1038/s41586-021-04228-1 (PMC8770142; doi:10.1038/s41586-021-04228-1)
Supplement: Supplementary file 10 — Source Data Extended Data Fig. 10 [file 41586_2021_4228_MOESM10_ESM.xlsx]

## Sheet: Extended Data Figure 10c
	Periphilin				control
DUXAP9	65.7753	61.0381	35.9041	34.1409	6.91249	8.37388	9.91123	9.64814
DUXAP10	33.1577	30.3209	17.5556	16.3722	3.63373	4.63498	4.60336	4.57321
DUXA	0.011793	0.053945	0.024145	0.043721	0	0.020581	0.037676	0.014784
CHMP4BP1	75.7947	70.6598	37.2531	37.8225	15.8488	16.2599	16.1462	13.4293
CHMP4	0.579515	0.712535	0.700017	0.865169	0.696301	0.753704	0.908042	0.910069
NSRP1P1	71.4074	69.2898	47.361	41.4951	6.29083	14.3228	7.23448	8.50522
NSRP1	1.09583	1.23048	1.25204	1.28415	0.73174	1.15216	1.27266	1.37099
NAP1L4P1	46.1138	38.6096	26.3087	26.2887	1.91774	4.7904	3.3825	3.67053
NAP1L4	1.45829	1.37101	2.2207	2.24825	1.6058	1.69927	2.71168	2.69455
THAP5P1	37.3744	33.823	20.0096	19.7231	4.23441	5.81751	4.70246	6.58498
THAP5	2.34928	2.57437	1.28536	1.01075	0.992112	0.646892	0.519436	0.53668
AGGF1P1	28.5716	27.4357	16.546	14.988	0.856277	1.80472	2.72692	1.72853
AGGF1P3	9.90533	6.94626	3.95341	2.69624	0	0.342694	0.955954	0.164113
AGGF1P2	37.5739	34.7661	20.3005	19.6916	1.47501	2.69756	3.54451	2.07954
AGGF1P10	4.63834	2.71848	2.28146	2.03009	0.20254	0.189725	0.529243	0.0605718
AGGF1	0.576608	0.60759	0.527421	0.601683	0.536455	0.704672	0.678732	0.649106
YESP1	33.0143	32.9295	14.6319	14.8932	1.46272	2.88086	2.46233	1.51422
YES1	0.113473	0.0774604	0.187206	0.148859	0.241498	0.118821	0.227079	0.269193
CTBP2P8	31.8377	27.7984	23.8338	22.5249	6.33951	5.41748	5.66708	4.88942
CTBP2	1.93938	1.69871	2.56333	2.64115	1.54317	1.76284	2.71446	2.63581
SEC14L1P1	25.9676	21.6477	18.8944	19.3743	2.33989	3.6213	4.55242	2.9512
SEC14L1	0.321244	0.318608	0.541744	0.548856	0.561825	0.486873	0.841314	0.897483
TNRC18P1	16.0821	14.3084	9.82033	7.86721	2.06685	2.65736	1.84658	1.99978
TNRC18	0.898197	0.772746	1.28711	1.34599	1.17278	1.59559	1.65138	1.54556
AIMP1P1	8.36038	5.11633	6.76605	2.93196	0	0.295758	0.309384	0.424907
AIMP1	1.17526	1.2744	0.935912	1.07047	1.15152	1.76507	1.16682	1.25618
CBX5P1	6.60449	4.53168	2.6079	2.68172	0.395513	0.493984	1.42104	0.473129
CBX5	0.674647	0.603925	0.58491	0.598366	0.387907	0.371813	0.524485	0.535524
LRRFIP1P1	6.99923	7.34125	5.80825	6.26149	0.592741	1.97418	2.67822	2.0681
LRRFIP1	1.65706	1.57219	1.56513	1.53109	0.587806	0.764679	1.01293	0.948834
ARPC3P2	4.27017	2.86184	3.12613	2.57716	0	0	0	0.62248
ARPC32	1.91702	2.05803	1.61517	1.6772	1.56456	1.72315	1.32868	1.3569
